# Supplementary material for: Effect of statin on life prognosis in Japanese patients undergoing hemodialysis
Source: PLoS One. 2019 Oct 22;14(10):e0224111. doi: 10.1371/journal.pone.0224111 (PMC6804988; doi:10.1371/journal.pone.0224111)
Supplement: S1 Data — (XLSX) [file pone.0224111.s001.xlsx]

## Sheet: Sheet1
Age	Sex	Death	Dialysis vintage(month)	Dialysis vintage/y	Dialysis time	Observation period	Statin	Ischemic heart disease	Diabetes melitus	Cerebral hemorrage	Cerebral infarction	Arteriosclerosis obliterans	Cardiothoracic ratio	Body weight	BMI	Systolic blood pressure	sBP/10	Diastolic blood pressure	dBP/10	Left ventricular ejection fraction	Hb	Ferritin	Ferritin/10	TSAT	Alb	cCa	P	Intact PTH	iPTH/10	ALP	ALP/10	BUN	BUN/10	Cr	Cr/10	Total cholesterol	TC/10	Triglyceride	TG/10	CRP	HbA1c	Anti-platelet drug	Warfarin	ESA-E	ESA/100	Iron	Phosphate binders	Calcium carbonate	Lantan carbonate
60	M	No	52	4.33333	5	2368	No	Yes	Yes	No	Yes	Yes	53	42.8	16.6979	138	13.8	74	7.4	35	13.1				4.2	9.2	4.2	29	2.9	217	21.7	89.6	8.96	8.69	0.869	217	21.7	100	10	0.41	7.6	Yes	No	0	0	No	Yes	Yes	No
62	M	Yes	96	8	5	1773	No	No	No	No	No	No	45	42.5	14.5514	140	14	83	8.3	65	9.8	5	0.5	0.07	3.9	8.7	8.1	33	3.3	282	28.2	92.6	9.26	11.23	1.123	107	10.7	65	6.5	0.08		Yes	No	0	0	No	Yes	Yes	No
69	M	No	52	4.33333	4	2184	No	No	No	No	No	No	50	57.7	20.6892	135	13.5	82	8.2	71	10.6	5	0.5	0.18	3.5	10	5.7	32	3.2	204	20.4	58.9	5.89	14.83	1.483	183	18.3	126	12.6	0.05		No	No	7500	75	No	Yes	Yes	No
38	M	No	163	13.5833	3	2249	No	Yes	No	No	No	No	48	57.5	21.2489	145	14.5	83	8.3	67	9.8	5	0.5	0.04	3.6	9.6	6.3	254	25.4	187	18.7	46.1	4.61	15.27	1.527	124	12.4	281	28.1	0.07		No	No	12000	120	Yes	Yes	No	Yes
43	F	No	217	18.0833	4	2328	No	No	No	Yes	No	No	47	53	22.0319	170	17	102	10.2	74	12	5	0.5	0.13	4.1	8.9	8	136	13.6	109	10.9	70.6	7.06	16	1.6	184	18.4	33	3.3	0.08	5.2	No	No	8000	80	No	Yes	Yes	No
66	F	No	23	1.91667	3	2184	Yes	No	Yes	No	No	No	50	34.1	14.7593	154	15.4	91	9.1	81	9	5.6	0.56	0.07	3.4	9.5	5.6	22	2.2	207	20.7	87.7	8.77	6.32	0.632	139	13.9	92	9.2	0.15	5.7	No	No	12000	120	Yes	Yes	Yes	Yes
74	F	No	126	10.5	4	2245	No	Yes	No	No	No	No	56	53	24.0338	168	16.8	57	5.7	71	8.9	6.1	0.61	0.18	3.9	9.4	4.7	63	6.3	181	18.1	46.7	4.67	9.73	0.973	237	23.7	142	14.2	0.09	5.3	No	No	10000	100	Yes	Yes	Yes	No
66	M	No	164	13.6667	4	2348	No	No	No	No	No	No	46	63.7	24.0048	116	11.6	75	7.5	64	11.8	6.2	0.62	0.07	3.7	10.5	7.5	701	70.1	527	52.7	91.8	9.18	16.33	1.633	168	16.8	79	7.9	0.1		No	No	0	0	No	Yes	No	Yes
71	F	Yes	287	23.9167	4	1873	No	Yes	No	No	Yes	Yes	48	44.8	19.088	220	22	98	9.8	69	10.4	6.8	0.68	0.13	3.5	9.5	6.2	570	57	629	62.9	59.3	5.93	10.6	1.06	177	17.7	65	6.5	0.16		No	No	2000	20	No	No	No	No
79	F	Yes	16	1.33333	4	1816	No	No	Yes	No	No	No	52	54	22.7104	126	12.6	77	7.7	63	10.3	6.9	0.69	0.06	3.2	8.8	4.5	40	4	422	42.2	70.9	7.09	7.57	0.757	191	19.1	201	20.1	0.12		No	No	12000	120	No	No	No	No
50	M	No	89	7.41667	4	2056	No	Yes	Yes	No	No	Yes	46	62.7	21.3176	188	18.8	96	9.6	69	9.8	7	0.7	0.16	4.1	9.1	5.5	33	3.3	169	16.9	78.7	7.87	17.48	1.748	212	21.2	154	15.4	0.05	5.9	Yes	No	8000	80	Yes	Yes	Yes	Yes
55	M	Yes	22	1.83333	4	1624	No	No	Yes	Yes	Yes	No	52	52	17.7832	132	13.2	72	7.2	46	10.3	7.9	0.79	0.06	3.8	8.3	5.4	34	3.4	216	21.6	68.6	6.86	10.96	1.096	137	13.7	58	5.8	0.19	7.9	Yes	No	12000	120	Yes	Yes	Yes	No
75	F	Yes	6	0.5	3	398	Yes	No	Yes	No	No	No	51	51.5	23.0422	207	20.7	70	7	69	10.2	8.3	0.83	0.1	3.4	9	4.9	153	15.3	409	40.9	72.1	7.21	5.53	0.553	166	16.6	84	8.4	0.05	5.7	No	No	1250	12.5	Yes	No	No	No
53	M	No	114	9.5	3.5	2297	Yes	No	Yes	No	No	No	54	73.5	26.4494	190	19	100	10	74	10.8	8.6	0.86	0.1	4.3	8.3	7.2	17	1.7	228	22.8	75	7.5	13.68	1.368	167	16.7	152	15.2	0.05	7.2	Yes	No	2000	20	No	Yes	No	Yes
75	F	No	99	8.25	3	2305	No	No	No	No	No	No	59	42	17.9418	173	17.3	80	8	75	9.9	8.8	0.88	0.06	3.7	9.3	7.1	351	35.1	305	30.5	60.7	6.07	10.39	1.039	135	13.5	45	4.5	0.05		No	No	12000	120	No	Yes	No	Yes
61	M	Yes	236	19.6667	4.5	1827	No	No	No	No	No	No	49	58.5	19.6825	159	15.9	87	8.7	69	11.9	9	0.9	0.13	3.7	9.5	4.8	121	12.1	139	13.9	53.3	5.33	13.13	1.313	192	19.2	143	14.3	0.07	4.9	No	No	2000	20	Yes	Yes	No	Yes
81	F	Yes	29	2.41667	3	2052	No	No	Yes	No	No	No	59	44	20.9275	178	17.8	68	6.8	70	11.9	9	0.9	0.09	3.7	10	4.8	8	0.8	264	26.4	78.1	7.81	7.67	0.767	205	20.5	106	10.6	0.05		No	No	1500	15	No	No	No	No
55	F	No	341	28.4167	4	2247	No	No	No	No	No	No	54	46.5	21.4312	161	16.1	89	8.9	62	9.5	9.1	0.91	0.19	3.9	8.7	6.6	39	3.9	133	13.3	71.3	7.13	11.25	1.125	193	19.3	155	15.5	0.05		No	No	10000	100	No	Yes	No	Yes
81	M	Yes	9	0.75	4	193	No	Yes	Yes	No	No	Yes	44	51	18.7328	140	14	62	6.2		9.9	9.4	0.94	0.12	2.7	9.3	3.9	16	1.6	200	20	36.8	3.68	6.28	0.628	121	12.1	69	6.9	1.1	6.9	No	No	12000	120	No	No	No	No
56	M	No	125	10.4167	5	2208	No	No	No	No	No	No	50	51.7	20.7887	140	14	84	8.4	72	10.8	9.8	0.98	0.1	3.6	9.2	4.1	108	10.8	181	18.1	98.5	9.85	13.29	1.329	145	14.5	33	3.3	0.05	5.4	No	No	12000	120	No	Yes	Yes	Yes
53	M	No	39	3.25	4	2254	Yes	No	No	Yes	No	No	49	55.5	18.6949	163	16.3	100	10	71	11.8	10.2	1.02	0.25	4.3	9.6	5.7	3	0.3	121	12.1	78.3	7.83	12.14	1.214	204	20.4	79	7.9	0.05		Yes	No	8000	80	No	Yes	Yes	No
53	M	Yes	19	1.58333	3	213	No	Yes	No	No	Yes	Yes	60	40	14.6924	143	14.3	77	7.7	49	11.4	10.4	1.04	0.08	3.3	7.7	5.3	15	1.5	445	44.5	59.8	5.98	5.02	0.502	179	17.9	58	5.8	0.33		Yes	No	4000	40	No	No	No	No
83	F	Yes	19	1.58333	3	1067	No	Yes	Yes	No	No	No	52	46.4	20.7604	214	21.4	81	8.1	50	7.9	10.7	1.07	0.07	3.6	8.1	5	43	4.3	384	38.4	86.8	8.68	9.64	0.964	126	12.6	106	10.6	0.07	7	No	No	10000	100	Yes	Yes	Yes	No
50	F	No	3	0.25	3	2206	No	No	No	No	No	No	55	53.7	22.8204	130	13	84	8.4	71	11	11.6	1.16	0.05	4.2	9.4	5.8	133	13.3	366	36.6	75.2	7.52	8.4	0.84	222	22.2	53	5.3	0.31	5.1	No	No	12000	120	No	No	No	No
59	M	No	92	7.66667	4	2255	Yes	Yes	No	No	No	No	44	68.7	23.6602	132	13.2	79	7.9	71	11.1	12	1.2	0.08	3.9	8.5	6.7	129	12.9	213	21.3	84.5	8.45	14.65	1.465	185	18.5	251	25.1	0.23	4.7	No	No	0	0	No	Yes	No	Yes
74	F	Yes	35	2.91667	3	425	Yes	Yes	Yes	No	Yes	No	51	38.4	16.4039	171	17.1	75	7.5	60	11.6	12.3	1.23	0.13	4	8.5	7.6	17	1.7	277	27.7	59.3	5.93	9.38	0.938	157	15.7	107	10.7	0.12	9.4	Yes	No	2000	20	No	Yes	Yes	No
62	M	No	110	9.16667	4	1486	No	Yes	No	No	Yes	No	50	63.5	24.2559	171	17.1	91	9.1	69	9.9	12.7	1.27	0.268293	3.8	9.6	6	106	10.6	160	16	63	6.3	15.36	1.536	125	12.5	99	9.9	0.26	5.4	Yes	No	2000	20	No	Yes	No	Yes
68	M	Yes	46	3.83333	4	2119	No	No	Yes	No	No	Yes	45	62.6	25.7232	166	16.6	74	7.4	65	11.7	12.9	1.29	0.11	3.6	9.1	5.4	16	1.6	206	20.6	64.7	6.47	11.22	1.122	135	13.5	102	10.2	0.6	6.4	No	No	0	0	No	Yes	Yes	Yes
59	F	No	5	0.416667	3.5	2213	Yes	No	No	No	No	No	52	43.8	20.1321	159	15.9	80	8	77	11.1	13.9	1.39	0.24	3.7	10.4	6.9	13	1.3	129	12.9	84.7	8.47	8.44	0.844	206	20.6	129	12.9	0.05	4.9	No	No	7500	75	No	No	No	No
59	F	No	157	13.0833	4	2264	No	No	No	No	No	No	50	42.7	19.2851	135	13.5	71	7.1	76	11.1	14	1.4	0.25	4	8.5	4.8	231	23.1	336	33.6	81.8	8.18	9.98	0.998	139	13.9	67	6.7	0.05		No	No	2000	20	No	Yes	Yes	Yes
70	F	No	15	1.25	3	2247	Yes	Yes	Yes	No	Yes	No	52	48.8	22.279	142	14.2	75	7.5	78	11	14.2	1.42	0.12	3.6	9.6	7.1	19	1.9	178	17.8	66.7	6.67	12.56	1.256	139	13.9	167	16.7	0.06	7.9	Yes	No	8000	80	No	Yes	Yes	No
83	F	Yes	101	8.41667	3	472	No	Yes	No	No	Yes	No	59	49.7	20.2404	134	13.4	78	7.8	65	10.9	15.6	1.56	0.11	3.1	8	3.1	187	18.7	312	31.2	38.7	3.87	8.41	0.841	147	14.7	69	6.9	0.11	4.5	No	No	8000	80	No	Yes	Yes	No
49	M	No	279	23.25	4.5	2312	No	No	No	No	No	No	47	61	20.0327	159	15.9	94	9.4	63	11.6	15.7	1.57	0.21	3.8	9.1	4.8	161	16.1	202	20.2	70.8	7.08	12.79	1.279	156	15.6	101	10.1	0.05		No	No	4000	40	No	Yes	Yes	Yes
71	M	Yes	88	7.33333	3	428	No	Yes	Yes	No	No	No	51	48	18.9866	135	13.5	56	5.6	72	11.6	16.4	1.64	0.4	3.2	8.4	4.6	63	6.3	245	24.5	70.9	7.09	8.58	0.858	174	17.4	137	13.7	0.16	5.6	Yes	No	2000	20	No	Yes	Yes	No
71	M	No	7	0.583333	3	2257	No	No	No	No	No	No	56	71.5	25.6373	151	15.1	79	7.9	58	10	17.4	1.74	0.15	3.4	8.4	6.1	268	26.8	435	43.5	78.7	7.87	10.81	1.081	156	15.6	68	6.8	0.48		No	Yes	0	0	Yes	No	No	No
58	M	No	169	14.0833	6	2364	No	Yes	No	No	No	No	46	83	27.7323	122	12.2	69	6.9	76	13.4	17.4	1.74	0.23	3.7	9.9	6.7	350	35	453	45.3	71.8	7.18	14.49	1.449	156	15.6	66	6.6	0.12		Yes	No	0	0	No	Yes	No	No
81	F	Yes	65	5.41667	4	1026	No	Yes	Yes	No	No	No	50	34.3	16.0912	162	16.2	89	8.9	52	12.3	18.1	1.81	0.24	3.9	8.9	5.9	43	4.3	197	19.7	85.9	8.59	6.65	0.665	164	16.4	108	10.8	0.16	5.5	Yes	No	0	0	No	No	No	No
83	M	Yes	18	1.5	3.5	1345	No	Yes	No	No	No	No	45	43	17.1813	135	13.5	81	8.1	64	12.5	18.3	1.83	0.11	3.5	8.6	5.4	304	30.4	276	27.6	82.8	8.28	6.5	0.65	172	17.2	63	6.3	0.14		Yes	No	4000	40	No	No	No	No
67	M	Yes	61	5.08333	4	1731	No	No	Yes	No	No	Yes	57	72.3	26.7832	156	15.6	76	7.6	48	13.2	18.6	1.86	0.06	3.9	9.8	4.4	3	0.3	395	39.5	91.5	9.15	14.2	1.42	155	15.5	87	8.7	0.05	7	Yes	No	0	0	No	Yes	Yes	No
79	M	Yes	24	2	3	922	No	No	Yes	No	Yes	Yes	49	71	23.1837	167	16.7	81	8.1	62	10.5	19.2	1.92	0.25	3.5	8.7	7.2	93	9.3	153	15.3	74.1	7.41	12.71	1.271	222	22.2	122	12.2	0.92	6.8	Yes	No	8000	80	No	Yes	Yes	No
33	F	No	75	6.25	4	690	No	No	No	No	No	No	50	46	18.6383	155	15.5	89	8.9	70	10.2	19.7	1.97	0.31	4.1	9.6	6.6	195	19.5	120	12	60.5	6.05	13.79	1.379	185	18.5	56	5.6	0.05		No	No	5000	50	No	Yes	No	Yes
83	M	Yes	72	6	3	87	No	Yes	Yes	Yes	Yes	Yes	56	60.3	21.3648	158	15.8	71	7.1	59	11.7	19.8	1.98	0.16	2.9	9.6	5	7	0.7	140	14	49.4	4.94	8.57	0.857	154	15.4	66	6.6	1.12	5.2	No	No	8000	80	No	Yes	Yes	No
80	M	Yes	68	5.66667	3	1279	No	No	Yes	No	Yes	No	57	58.5	20.4825	186	18.6	88	8.8	70	8.5	19.8	1.98	0.05	3.5	8.7	6.3	72	7.2	216	21.6	56.1	5.61	9.12	0.912	79	7.9	99	9.9	0.38	8.6	Yes	No	24000	240	No	No	No	No
56	F	No	145	12.0833	4	2220	No	No	No	No	No	No	42	55.6	20.5218	93	9.3	63	6.3	79	10.4	21.1	2.11	0.05	4.3	9.5	5.5	67	6.7	116	11.6	62.1	6.21	13.44	1.344	232	23.2	143	14.3	0.09	4.4	No	No	5000	50	Yes	Yes	Yes	Yes
88	F	Yes	10	0.833333	4	251	No	No	No	No	No	No	56	36.1	20.4082	133	13.3	63	6.3	70	9.9	22.2	2.22	0.16	3.3	9.4	10.1	70	7	215	21.5	106	10.6	7.12	0.712	194	19.4	82	8.2	0.5		No	No	8000	80	No	Yes	Yes	No
64	M	No	72	6	4	2241	No	Yes	No	No	Yes	Yes	52	51.5	19.0316	164	16.4	72	7.2	59	11.3	22.7	2.27	0.21	3.4	9.7	6	143	14.3	194	19.4	62.9	6.29	11.02	1.102	136	13.6	76	7.6	0.46	4.7	No	No	8000	80	No	Yes	No	Yes
78	M	Yes	1	0.0833333	4	2229	No	No	No	No	No	No	47	54.7	20.1896	167	16.7	97	9.7	71	9.2	23	2.3	0.2	3.9	10.5	6	6	0.6	252	25.2	60.6	6.06	9.36	0.936	189	18.9	81	8.1	0.09		Yes	No	12000	120	No	No	No	No
80	F	No	8	0.666667	3	2470	No	No	Yes	No	No	No	52	44.5	21.1653	132	13.2	61	6.1	69	10.9	23	2.3	0.08	3.6	9	5.3	13	1.3	134	13.4	70	7	9.16	0.916	150	15	50	5	0.05	5.7	No	No	8000	80	No	Yes	Yes	No
67	M	Yes	27	2.25		1815	No	Yes	No	No	No	Yes	61	64.5	22.8529	140	14	75	7.5	59	11.6	23.7	2.37	0.1	3.5	10.3	5.4	28	2.8	183	18.3	78.1	7.81	10.7	1.07	176	17.6	79	7.9	0.13	4.4	No	No	2000	20	No	Yes	Yes	No
92	M	Yes	3	0.25	3	1704	No	No	Yes	No	No	No	48	43.4	17.8337	184	18.4	87	8.7	65	11.2	25.4	2.54	0.21	3.1	8.8	4.3	94	9.4	255	25.5	44.5	4.45	5.7	0.57	122	12.2	138	13.8	0.05	4.8	Yes	No	8000	80	No	No	No	No
63	M	Yes	60	5	4	525	No	No	Yes	No	Yes	No	47	47.3	17.2481	160	16	70	7	87	10	25.7	2.57	0.12	3.6	8.6	4.5	51	5.1	247	24.7	68	6.8	11.82	1.182	99	9.9	109	10.9	0.05	4.8	No	No	12000	120	No	Yes	Yes	No
89	F	Yes	1	0.0833333	3	351	No	No	No	No	No	No	58	36	18.3673	165	16.5	85	8.5	44	8.5	25.9	2.59	0.06	3.5	12.5	3.2	3	0.3	265	26.5	57.6	5.76	5.01	0.501	229	22.9	80	8	0.07		No	No	24000	240	No	No	No	No
74	M	Yes	70	5.83333	4	831	No	Yes	Yes	No	No	No	64	56.3	21.8554	162	16.2	79	7.9	79	10.6	26.9	2.69		3	10	4.8	22	2.2	189	18.9	32.8	3.28	7.64	0.764	182	18.2	38	3.8	0.4	4.5	Yes	No	0	0	No	No	No	No
61	M	No	235	19.5833	4	2339	No	Yes	No	No	No	No	52	60.5	20.5697	125	12.5	79	7.9	53	11.7	27.7	2.77	0.17	3.8	8.2	6.7	126	12.6	256	25.6	90.7	9.07	16.26	1.626	188	18.8	119	11.9	0.11	4.5	No	No	0	0	No	Yes	Yes	Yes
60	M	Yes	459	38.25	3.5	1626	No	Yes	No	No	No	No	56	55	21.4844	150	15	69	6.9	58	11	28.1	2.81	0.11	3.7	9.2	6.9	44	4.4	215	21.5	82.5	8.25	12.23	1.223	149	14.9	76	7.6	0.22		Yes	No	0	0	No	Yes	Yes	No
64	M	No	203	16.9167	4.5	2305	No	No	No	No	No	No	48	60.5	22.2222	158	15.8	91	9.1	69	12.1	28.7	2.87	0.25	4	8.2	5.9	189	18.9	528	52.8	79.7	7.97	15.05	1.505	130	13	87	8.7	0.06	5.6	No	No	4000	40	No	Yes	No	Yes
66	M	Yes	296	24.6667	4	280	No	Yes	No	No	Yes	No	51	48.7	20.6956	165	16.5	86	8.6	48	11.5	30.3	3.03	0.22	2.4	11.3	5.7	3	0.3	402	40.2	49.3	4.93	9.86	0.986	172	17.2	66	6.6	7.97		Yes	No	4000	40	No	No	No	No
79	F	Yes	2	0.166667	4	505	No	Yes	No	No	No	No	65	41.5	17.7282	160	16	62	6.2	68	9.4	30.6	3.06	0.18	3.2	9.2	4	35	3.5	240	24	38.9	3.89	4.21	0.421	162	16.2	65	6.5	0.17	4.8	Yes	No	12000	120	Yes	Yes	Yes	No
67	M	Yes	25	2.08333	3	103	No	Yes	Yes	No	Yes	No	48	45.2	16.0913	145	14.5	58	5.8	63	9.8	31	3.1	0.13	2.6	9.3	4.2	39	3.9	271	27.1	33.5	3.35	8.54	0.854	86	8.6	32	3.2	0.06	5	Yes	No	8000	80	No	Yes	Yes	No
78	F	Yes	227	18.9167	3	192	No	No	Yes	No	Yes	No	62	36.9	16.8462	123	12.3	59	5.9	80	10.3	31.3	3.13	0.05	3.1	10.5	5.6	39	3.9	316	31.6	42.7	4.27	5.46	0.546	147	14.7	97	9.7	1.5	6.1	Yes	No	8000	80	Yes	No	No	No
64	M	Yes	80	6.66667	3.5	1001	No	No	Yes	No	Yes	No	43	61.5	21.0321	173	17.3	95	9.5	66	10.8	33.4	3.34	0.12	2.9	9.2	4.3	57	5.7	226	22.6	48.5	4.85	6.3	0.63	75	7.5	59	5.9	0.05	4.1	No	No	4000	40	Yes	No	No	No
97	M	Yes	4	0.333333	3	725	No	No	No	No	No	No	50			173	17.3	81	8.1	55	10.3	34.5	3.45	0.22	3.2	8.6	4.8	66	6.6	275	27.5	58.2	5.82	6.07	0.607	160	16	103	10.3	0.4	5.2	Yes	No	7500	75	No	No	No	No
84	F	Yes	8	0.666667	4	691	No	No	No	No	Yes	No	63	35.2	18.4835	170	17	70	7	67	8.3	35	3.5	0.2	2.9	8.9	5	44	4.4	448	44.8	51.2	5.12	9.75	0.975	144	14.4	94	9.4	1.13	5.5	No	No	12000	120	No	No	No	No
57	M	Yes	77	6.41667	4	808	No	No	No	No	No	No	44	66.8	23.3333	166	16.6	90	9	69	11.8	37.1	3.71	0.12	3.8	9.3	5.9	182	18.2	283	28.3	65.5	6.55	14.83	1.483	158	15.8	70	7	0.77	4.5	No	No	4000	40	No	Yes	Yes	Yes
49	M	Yes	74	6.16667	4	723	No	No	No	No	No	No	52	57.7	20.4436	142	14.2	87	8.7	61	11.8	38.1	3.81	0.29	4	8.5	5	106	10.6	334	33.4	71	7.1	9.68	0.968	167	16.7	92	9.2	1.6	5.9	No	Yes	0	0	No	Yes	No	Yes
89	M	Yes	51	4.25	3	387	No	Yes	No	No	Yes	Yes	60	43.8	18.9578	135	13.5	75	7.5		12.5	40.7	4.07	0.16	3.6	8.6	5.7	124	12.4	330	33	79.7	7.97	8.95	0.895	148	14.8	93	9.3	0.26		Yes	No	4000	40	No	No	No	No
79	M	Yes	10	0.833333	3	784	No	No	No	No	No	No	52	42	15.0597	156	15.6	83	8.3	57	10.2	42	4.2	0.18	3.2	8.3	2.8	122	12.2	385	38.5	77.3	7.73	7.08	0.708	159	15.9	74	7.4	0.15		No	No	3000	30	No	No	No	No
72	F	No	4	0.333333	3.5	2211	No	No	No	No	No	Yes	55	47.5	20.3445	164	16.4	90	9	62	10.3	42.4	4.24	0.07	4.1	8.4	6.6	151	15.1	176	17.6	62.9	6.29	9.04	0.904	179	17.9	214	21.4	0.43		Yes	Yes	0	0	Yes	No	No	No
58	M	No	250	20.8333	4	2228	Yes	No	No	No	No	Yes	52	54.7	21.3672	136	13.6	70	7	68	12.5	42.6	4.26	0.18	4	8.6	4.3	271	27.1	324	32.4	84.9	8.49	13.93	1.393	172	17.2	178	17.8	0.25		No	No	0	0	No	Yes	No	Yes
76	F	Yes	3	0.25	4	2041	No	Yes	Yes	No	No	No	52	50	21.6413	174	17.4	74	7.4	70	10	42.8	4.28	0.09	3.1	12.7	3.1	8	0.8	301	30.1	54.7	5.47	6.71	0.671	302	30.2	360	36	0.53	6.8	No	No	12000	120	No	Yes	Yes	No
73	F	No	181	15.0833	4	2257	Yes	Yes	No	No	No	No	55	42	18.6667	147	14.7	78	7.8	73	11.2	42.9	4.29	0.34	3.6	8.7	6.3	372	37.2	390	39	82.2	8.22	10.81	1.081	177	17.7	68	6.8	0.19		No	No	7500	75	No	Yes	No	Yes
57	M	No	145	12.0833	4	2349	No	No	No	No	No	Yes	50	72	23.7812	134	13.4	70	7	70	10.7	42.9	4.29	0.21	3.8	8.5	7.7	156	15.6	191	19.1	109.5	10.95	16.84	1.684	152	15.2	72	7.2	0.16		No		1250	12.5	No	Yes	Yes	Yes
87	M	Yes	29	2.41667	3.5	873	No	No	No	No	No	No	51	54.2	21.7113	154	15.4	64	6.4	64	11.5	43.2	4.32	0.09	3.3	8.7	4.1	21	2.1	226	22.6	52.2	5.22	13.06	1.306	121	12.1	47	4.7	0.18	4.8	No	No	2000	20	Yes	No	No	No
82	F	Yes	60	5	4	115	No	No	No	No	Yes	No	64	38	18.0737	149	14.9	78	7.8	65	12.4	43.5	4.35	0.19	3.2	10.8	3.7	4	0.4	192	19.2	95.2	9.52	9.55	0.955	185	18.5	211	21.1	0.25	5.1	No	No	4000	40	No	Yes	Yes	Yes
56	M	No	214	17.8333	4	2185	No	No	No	No	No	No	43	54	21.0674	153	15.3	86	8.6	72	11.6	43.5	4.35	0.23	3.7	9.4	4.5	36	3.6	221	22.1	54.3	5.43	12.65	1.265	186	18.6	96	9.6	0.07	4.6	No	No	10000	100	Yes	Yes	Yes	No
63	M	No	33	2.75	4	2295	Yes	No	Yes	No	No	No	45	60.5	21.7452	170	17	81	8.1	70	10.1	43.7	4.37	0.38	4.2	9.5	6.4	6	0.6	239	23.9	79	7.9	16.32	1.632	132	13.2	118	11.8	0.05	4.2	Yes	No	12000	120	No	No	No	No
96	F	Yes	20	1.66667	4	90	No	No	No	Yes	Yes	No	61	37	19.7134	107	10.7	54	5.4		10.2	44	4.4	0.2	3	9	6.5	56	5.6	230	23	105.2	10.52	6.16	0.616	162	16.2	110	11	0.98	4.7	No	No	12000	120	No	No	No	No
82	M	Yes	57	4.75	4	988	No	No	Yes	No	Yes	Yes	49	60.7	23.1006	124	12.4	55	5.5	69	11.3	44.5	4.45	0.32	4.1	9.6	7.5	43	4.3	141	14.1	80.8	8.08	15.44	1.544	161	16.1	74	7.4	0.22	5.8	Yes	No	2000	20	No	Yes	Yes	No
62	F	No	194	16.1667	5	2297	No	No	No	No	No	No	53	38	15.7355	150	15	86	8.6	77	11.6	44.7	4.47	0.25	4	8.9	4.6	2	0.2	186	18.6	78.8	7.88	10.76	1.076	208	20.8	159	15.9	0.05		No	No	2000	20	No	Yes	Yes	No
84	M	Yes	31	2.58333	3.5	1201	No	No	Yes	No	Yes	No	45	52	20.83	156	15.6	70	7	54	10.5	45.3	4.53	0.21	3.2	8.8	3.9	18	1.8	214	21.4	85.4	8.54	14	1.4	169	16.9	63	6.3	0.51	7.3	No	No	8000	80	No	Yes	Yes	No
79	M	Yes	22	1.83333	3	832	No	No	Yes	No	No	Yes	54	55.5	20.3857	198	19.8	74	7.4	70	12.5	46.9	4.69	0.24	3.1	8.7	3.9	72	7.2	224	22.4	53.8	5.38	4.24	0.424	127	12.7	90	9	0.2	6.9	Yes	No	4000	40	No	Yes	Yes	No
72	F	Yes	185	15.4167	3	1558	Yes	Yes	Yes	No	No	No	55	40	20.1483	210	21	84	8.4	78	11.3	49	4.9		3.8	9.3	6.5	75	7.5	187	18.7	86	8.6	12.57	1.257	163	16.3	143	14.3	0.05	7.6	Yes	No	3000	30	No	Yes	Yes	No
40	F	Yes	316	26.3333	2.5	1030	Yes	Yes	No	No	No	Yes	52	42.5	19.7752	134	13.4	92	9.2	62	11.4	50	5	0.21	3.3	9.8	6.2	316	31.6	589	58.9	72.4	7.24	10.38	1.038	160	16	96	9.6	0.95		Yes	No	2500	25	No	Yes	Yes	Yes
78	M	Yes	11	0.916667	3	343	No	No	No	No	No	No	53	57.7	19.7326	162	16.2	90	9	69	9.9	50.2	5.02	0.18	2.9	8.5	6.9	64	6.4	213	21.3	76.2	7.62	12.83	1.283	158	15.8	57	5.7	0.48		No	No	12000	120	Yes	Yes	Yes	No
61	M	No	80	6.66667	4	2312	No	No	No	No	No	No	55	58	20.8466	151	15.1	84	8.4	50	9.8	50.2	5.02	0.23	3.1	10	4.9	102	10.2	345	34.5	73.1	7.31	11.53	1.153	135	13.5	132	13.2	12.74	4.8	No	No	12000	120	No	No	No	No
73	M	Yes	110	9.16667	3	314	No	No	Yes	No	Yes	No	65	43.5	17.6478	162	16.2	66	6.6	37	8.3	51	5.1	0.13	3.6	10.7	9.1	149	14.9	306	30.6	103.2	10.32	6.56	0.656	173	17.3	56	5.6	1.02		No	No	12000	120	No	No	No	No
71	M	Yes	8	0.666667	3.5	472	No	No	No	No	No	No	48	51	20.1733	92	9.2	55	5.5	66	8.7	52	5.2	0.24	3.2	10.4	5.6	2	0.2	316	31.6	70.2	7.02	8.13	0.813	162	16.2	170	17	4.15		No	No	12000	120	No	Yes	Yes	No
69	M	Yes	101	8.41667	4	70	No	No	Yes	No	No	No	61	55.8	21.6074	116	11.6	75	7.5	33	12.2	53	5.3	0.24	3.9	10.1	4.4	138	13.8	292	29.2	75.7	7.57	10.73	1.073	179	17.9	85	8.5	0.14	5.3	No	No	2000	20	No	Yes	Yes	No
49	F	No	49	4.08333	4	2249	Yes	No	Yes	No	No	No	44	48.5	21.4696	154	15.4	83	8.3	67	12.5	53.5	5.35	0.12	4	8.9	6	19	1.9	182	18.2	37.6	3.76	9.96	0.996	191	19.1	75	7.5	0.05	7.5	No	No	8000	80	No	Yes	Yes	No
60	M	Yes	379	31.5833	3	410	No	No	No	No	No	No	62	45.7	16.5048	141	14.1	96	9.6	67	9.5	57.9	5.79	0.1	3.2	9.4	6	215	21.5	404	40.4	66	6.6	8.88	0.888	125	12.5	113	11.3	1.67	4.3	Yes	No	7500	75	No	No	No	No
83	M	Yes	24	2	3	263	No	Yes	Yes	No	No	Yes	45	48.9	18.6328	135	13.5	85	8.5	66	10.6	59	5.9		2.7	9.6	3.8	17	1.7	187	18.7	49.8	4.98	4.86	0.486	135	13.5	92	9.2	1.15	6	Yes	Yes	8000	80	No	No	No	No
71	M	Yes	120	10	4	1711	No	Yes	Yes	No	No	Yes	53	39.5	14.7762	139	13.9	71	7.1	74	10.8	59	5.9	0.27	3.4	9.7	3.4	99	9.9	253	25.3	55.1	5.51	7.56	0.756	124	12.4	68	6.8	0.05	5.1	Yes	No	7500	75	No	Yes	Yes	Yes
63	F	No	222	18.5	4	2317	Yes	Yes	No	No	No	No	52	39.5	18.2298	142	14.2	78	7.8	78	10.6	60.1	6.01	0.27	4	9.5	7.1	745	74.5	366	36.6	94.3	9.43	11.21	1.121	137	13.7	82	8.2	0.05		No	No	5000	50	No	Yes	No	No
80	M	Yes	10	0.833333	4	609	No	No	No	No	No	No	48	56	21.875	135	13.5	62	6.2	65		62.4	6.24	0.458498	3.9	9.1	8.6	127	12.7	223	22.3	77	7.7	13.13	1.313	152	15.2	64	6.4	0.1		Yes	No	8000	80	No	No	No	No
86	M	Yes	14	1.16667	4	849	No	No	No	No	No	No	52	47	18.3594	165	16.5	74	7.4	63	9.2	65.1	6.51	0.27	3.4	8.5	5	158	15.8	295	29.5	69.3	6.93	10.54	1.054	203	20.3	102	10.2	0.22	4.8	No	No	7500	75	No	No	No	No
80	F	No	1	0.0833333	3.5	2197	Yes	Yes	No	No	Yes	No	53	48	23.473	148	14.8	70	7	62	9.4	66	6.6	0.17	3.7	8.7	4	354	35.4	299	29.9	81.5	8.15	8.01	0.801	162	16.2	98	9.8	0.05	4.7	Yes	No	8000	80	Yes	Yes	Yes	No
63	M	Yes	36	3	4	99	No	Yes	No	No	Yes	No	60	68	21.9525	105	10.5	75	7.5	55	9.2	67.4	6.74	0.2	3.3	9.1	4.8	30	3	185	18.5	64.1	6.41	12.96	1.296	173	17.3	190	19	1.01	4.8	Yes	Yes	12000	120	No	Yes	Yes	No
51	F	Yes	428	35.6667	3.5	861	No	Yes	No	No	No	No	51	37.4	17.1905	89	8.9	61	6.1	74	11.1	68.5	6.85	0.2	3.3	9.2	4.7	11	1.1	306	30.6	61	6.1	9.31	0.931	123	12.3	174	17.4	0.25	4	No	No	9000	90	No	Yes	No	Yes
49	M	No	44	3.66667	4	2340	No	No	No	No	No	No	52	57	20.962	170	17	103	10.3	78	10.8	70.6	7.06	0.32	3.7	9	4.9	105	10.5	172	17.2	65.2	6.52	13.87	1.387	133	13.3	96	9.6	0.05		No	No	5000	50	Yes	Yes	Yes	No
83	M	Yes	36	3	3.5	863	No	No	Yes	No	Yes	No	54	61.6	22.1938	164	16.4	85	8.5	64	11.7	71.9	7.19	0.22	4.1	9.4	6.3	6	0.6	262	26.2	112.1	11.21	11.07	1.107	234	23.4	179	17.9	0.05	6.3	Yes	No	2000	20	No	No	No	No
86	F	Yes	2	0.166667	3	835	Yes	Yes	No	No	No	No	61	38.2	18.371	147	14.7	71	7.1	74	14.2	73.8	7.38	0.41	3.6	8.7	4.4	77	7.7	234	23.4	70	7	5.21	0.521	125	12.5	67	6.7	0.05		Yes	No	2000	20	Yes	No	No	No
77	F	Yes	4	0.333333	3	2206	No	No	No	No	Yes	No	50	43	19.1111	123	12.3	79	7.9	71	10.2	73.9	7.39	0.14	3.7	9.2	4.4	46	4.6	212	21.2	58.8	5.88	5.52	0.552	218	21.8	115	11.5	0.67		Yes	No	3750	37.5	No	No	No	No
70	M	Yes	37	3.08333	4	2249	No	Yes	Yes	No	No	Yes	63	60	21.1325	130	13	86	8.6	41	10	76.9	7.69	0.18	3.8	8.5	5.3	74	7.4	174	17.4	57.6	5.76	11.53	1.153	147	14.7	72	7.2	0.29	5.1	Yes	No	7500	75	No	No	No	No
89	M	No	12	1	3	2308	No	No	No	No	No	No	49	57.5	23.6275	124	12.4	65	6.5	67	11.3	79.3	7.93	0.32	3.9	8.1	5.9	72	7.2	170	17	76.4	7.64	9.6	0.96	180	18	102	10.2	0.16		No	No	2000	20	No	Yes	Yes	No
74	F	No	19	1.58333	4	2485	No	No	No	No	No	No	47	40.1	19.0725	158	15.8	84	8.4	68	12.5	79.5	7.95	0.22	2.9	9	3.9	78	7.8	1209	120.9	54.7	5.47	8.46	0.846	139	13.9	82	8.2	0.7		No	No	4500	45	No	Yes	Yes	Yes
75	M	Yes	27	2.25	4	252	No	Yes	Yes	No	No	Yes	52	45.3	17.2611	112	11.2	54	5.4	45	10.6	79.7	7.97	0.13	2.9	9	5.5	115	11.5	254	25.4	63.5	6.35	9.3	0.93	140	14	59	5.9	3.87	5.4	Yes	No	10000	100	Yes	No	No	No
83	F	Yes	241	20.0833	3	312	No	No	No	No	No	No	50	40.5	17.301	206	20.6	80	8	73	12	83.7	8.37	0.17	3.1	10.1	5.7	113	11.3	350	35	105.5	10.55	5.11	0.511	151	15.1	108	10.8	0.47	5.4	Yes	No	8000	80	No	No	No	No
76	F	Yes	136	11.3333	3	275	No	Yes	No	No	Yes	No	57	47.1	19.6553	143	14.3	84	8.4	78	10.2	90.5	9.05	0.41	3.3	10.3	4.3	252	25.2	513	51.3	32.9	3.29	8.67	0.867	241	24.1	140	14	0.46	4.1	No	No	3750	37.5	No	No	No	No
87	M	Yes	15	1.25	3	1021	No	No	No	No	Yes	No	52	57.5	21.3786	175	17.5	78	7.8	70	10.5	90.9	9.09	0.22	3.4	9.2	4.2	10	1	134	13.4	66.2	6.62	7.8	0.78	115	11.5	33	3.3	0.17	4.1	No	No	10000	100	No	No	No	No
81	M	Yes	14	1.16667	3	250	No	No	Yes	No	No	No	55	36.3	15.9204	118	11.8	61	6.1	77	11.3	91.4	9.14	0.1	3.1	9.2	3.7	59	5.9	211	21.1	30.7	3.07	3.82	0.382	166	16.6	134	13.4	0.64	6.9	No	No	7500	75	No	No	No	No
56	F	No	126	10.5	4	2442	No	No	No	No	No	No	50	44	18.1967	145	14.5	93	9.3	82	11.5	92	9.2	0.41	3.8	9.9	4.2	40	4	422	42.2	95.2	9.52	12.44	1.244	133	13.3	51	5.1	0.05	5.1	Yes	No	0	0	No	Yes	Yes	Yes
65	M	Yes	5	0.416667	4	401	No	Yes	Yes	No	No	No	43	62	21.4533	133	13.3	79	7.9	70	10	93	9.3	0.31	3.8	9.2	3.5	174	17.4	342	34.2	54	5.4	5.55	0.555	126	12.6	195	19.5	0.05	5.6	No	No	3750	37.5	Yes	No	No	No
89	M	Yes	120	10	3	100	No	No	No	No	No	Yes	60	42.3	16.5028	124	12.4	61	6.1	77	8.3	93.4	9.34	0.15	3.2	9.8	6.1	67	6.7	251	25.1	50.4	5.04	7.58	0.758	79	7.9	31	3.1	0.31		No	No	10000	100	Yes	Yes	No	Yes
52	M	No	52	4.33333	4	2188	No	No	Yes	No	No	No	50	71.3	28.489	174	17.4	90	9	69	10.9	95	9.5	0.28	3.3	9.7	9.3	319	31.9	238	23.8	53.9	5.39	13.71	1.371	154	15.4	231	23.1	1.56	7.3	Yes	No	7500	75	No	Yes	Yes	No
62	M	Yes	79	6.58333	4	834	No	No	No	No	Yes	No	52	63.5	24.5891	164	16.4	91	9.1	70	12.2	95.8	9.58	0.4	4	8.4	4	238	23.8	345	34.5	84.9	8.49	13.8	1.38	217	21.7	155	15.5	0.19		No	No	1250	12.5	No	Yes	Yes	No
85	M	Yes	31	2.58333	3	583	No	Yes	No	No	No	Yes	61	61.7	21.7313	136	13.6	74	7.4	54	10.4	96	9.6	0.13	3.4	9.6	5.5	17	1.7	165	16.5	61.9	6.19	7.97	0.797	148	14.8	59	5.9	1.2	4.7	Yes	No	4500	45	No	No	No	No
42	F	Yes	42	3.5	4	870	Yes	No	Yes	No	No	No	52	44.6	18.564	161	16.1	99	9.9	74	11.7	99.5	9.95	0.33	3.9	8.5	6.1	27.4	2.74	381	38.1	78.5	7.85	12.58	1.258	171	17.1	133	13.3	0.17	6.6	No	No	7500	75	No	Yes	Yes	No
64	F	No	35	2.91667	4	2268	Yes	No	Yes	No	No	No	46	44.6	18.094	170	17	97	9.7	64	10.9	99.5	9.95	0.33	3.9	10.1	4.5	31	3.1	222	22.2	70.4	7.04	10.56	1.056	144	14.4	85	8.5	0.069	5.5	Yes	Yes	12000	120	No	Yes	Yes	Yes
76	M	Yes	124	10.3333	3	834	No	Yes	No	No	No	No	50	50	20.5457	144	14.4	76	7.6	58	10.9	101.3	10.13	0.35	4	9.4	4.5	198	19.8	388	38.8	63.5	6.35	12.86	1.286	176	17.6	102	10.2	0.15		Yes	No	5000	50	No	Yes	Yes	No
87	M	Yes	23	1.91667	3	720	No	No	No	No	No	No	55	42	18.6667	137	13.7	69	6.9	81	10.5	101.6	10.16		2.7	9.1	3.1	31	3.1	366	36.6	42.9	4.29	6.45	0.645	95	9.5	41	4.1	0.18		No	No	8000	80	No	No	No	No
82	M	Yes	64	5.33333	3	1868	No	Yes	No	No	No	No	54	39.3	17.2589	176	17.6	78	7.8	66	11.8	104	10.4	0.26	3.7	8.5	6.7	108	10.8	347	34.7	93.8	9.38	11.94	1.194	201	20.1	75	7.5	0.92	5.1	Yes	No	3750	37.5	No	Yes	No	Yes
60	M	No	11	0.916667	4	2214	Yes	No	No	No	No	No	51	66.5	23.0104	152	15.2	81	8.1	77	9.8	104.4	10.44	0.27	3.7	8.7	6.9	19	1.9	165	16.5	61.2	6.12	14.34	1.434	89	8.9	63	6.3	1.2	4.6	No	No	7500	75	No	Yes	Yes	Yes
71	F	Yes	36	3	3	1514	Yes	No	Yes	No	No	No	52	33.7	14.9778	145	14.5	80	8	82	10.5	107.7	10.77	0.27	4.1	8.4	3.4	64	6.4	216	21.6	35.3	3.53	5.14	0.514	190	19	54	5.4	0.05	6.4	No	No	1250	12.5	No	No	No	No
63	F	Yes	259	21.5833	3	1116	No	No	No	No	No	No	52	58	25.6068	140	14	80	8	60	10.9	109	10.9	0.56	3.5	8.2	5	167	16.7	397	39.7	77.2	7.72	11.31	1.131	139	13.9	101	10.1	0.14		Yes	No	12000	120	No	Yes	Yes	No
55	M	No	52	4.33333	3.5	2318	No	Yes	Yes	No	No	Yes	49	51.5	18.6892	182	18.2	83	8.3	66	9.5	117.3	11.73	0.45	3.9	8.7	7.1	29	2.9	204	20.4	71.9	7.19	12.76	1.276	234	23.4	100	10	0.11	6.5	Yes	No	10000	100	Yes	Yes	Yes	Yes
55	F	Yes	26	2.16667	3	852	No	No	No	No	Yes	No	47	45.8	19.5651	176	17.6	118	11.8	67	7.9	124.6	12.46		2.9	7.9	7.6	254	25.4	237	23.7	96.4	9.64	9.68	0.968	203	20.3	112	11.2	0.45		No	No	10000	100	No	Yes	Yes	No
60	M	Yes	28	2.33333	4	69	Yes	Yes	Yes	No	No	No	47	60	22.0119	166	16.6	91	9.1	60	12.2	129.7	12.97	0.28	4	9.3	6.1	16	1.6	206	20.6	98.8	9.88	14.9	1.49	148	14.8	46	4.6	0.05	7.4	Yes	No	4000	40	No	Yes	Yes	Yes
89	F	No	7	0.583333	3	2342	Yes	No	No	No	No	No	56	44.5	22.2253	151	15.1	57	5.7	76	10.9	131	13.1	0.37	3.4	8.5	3.8	141	14.1	191	19.1	63.3	6.33	3.72	0.372	138	13.8	59	5.9	0.11	5.8	Yes	No	2000	20	No	No	No	No
58	M	No	52	4.33333	4.5	2341	No	No	Yes	No	Yes	No	47	57	20.0759	194	19.4	98	9.8	30	11.3	134.3	13.43	0.3	3.9	9.1	5.6	32	3.2	172	17.2	89.8	8.98	12.35	1.235	142	14.2	45	4.5	0.07	5.5	No	No	3750	37.5	No	Yes	Yes	No
86	F	Yes	14	1.16667	4	333	Yes	No	Yes	No	No	No	60	43.2	19.7224	159	15.9	78	7.8		9.8	140.6	14.06	0.19	3.6	8.7	4.4	24	2.4	420	42	73.9	7.39	7.71	0.771	138	13.8	58	5.8	0.05	6.6	Yes	No	3750	37.5	No	No	No	No
64	F	No	106	8.83333	4	2334	No	Yes	No	No	No	No	57	52.5	20.0046	161	16.1	81	8.1	62	8.8	144.4	14.44	0.23	3	10	5.2	251	25.1	102	10.2	55.4	5.54	14.24	1.424	145	14.5	137	13.7	0.34	4.7	Yes	No	4000	40	No	Yes	No	No
83	F	No	10	0.833333	3.5	2214	Yes	No	No	No	No	No	47	45	19.2234	126	12.6	60	6	65	11.5	151.6	15.16	0.27	3.7	8.6	5.8	137	13.7	397	39.7	82.4	8.24	6.63	0.663	190	19	111	11.1	0.05		No	No	1250	12.5	No	Yes	Yes	No
59	F	No	120	10	4	2258	No	No	No	No	Yes	No	51	45	19.8146	175	17.5	99	9.9	74	12.5	155	15.5	0.2	3.9	9.7	7.8	386	38.6	369	36.9	97.9	9.79	10.89	1.089	188	18.8	36	3.6	0.21		No	No	7500	75	No	Yes	Yes	No
62	M	No	22	1.83333	3.5	2220	No	No	Yes	No	Yes	No	51	58.9	26.6375	128	12.8	66	6.6	57	12.5	155.3	15.53	0.23	3.6	8.7	6	116	11.6	274	27.4	71.8	7.18	9.28	0.928	226	22.6	237	23.7	0.06	7	Yes	No	0	0	No	Yes	Yes	No
76	M	Yes	121	10.0833	3	54	No	No	No	No	Yes	No	47	39.2	16.5289	116	11.6	64	6.4	61	9	169.4	16.94	0.22	2.7	12.2	8.2	82	8.2	406	40.6	87.7	8.77	5.99	0.599	123	12.3	74	7.4	2.52		No	No	7500	75	No	No	No	No
64	F	Yes	378	31.5	3	1451	No	No	No	No	No	Yes	47	33.5	14.3107	88	8.8	48	4.8	81	13.4	182.7	18.27	0.27	3.4	9.8	4.6	40	4	237	23.7	67.3	6.73	5.71	0.571	237	23.7	155	15.5	0.16		No	No	0	0	No	Yes	No	Yes
71	F	Yes	27	2.25	4	1718	No	No	No	No	No	No	55	58.5	27.0721	108	10.8	55	5.5	58	11.8	183.2	18.32	0.17	3.5	9.7	5.3	108	10.8	324	32.4	56.9	5.69	13.29	1.329	233	23.3	190	19	0.76	5.9	No	No	12000	120	No	No	No	No
70	F	Yes	54	4.5	4	1171	No	No	No	Yes	Yes	No	64	37.5	17.5924	181	18.1	70	7	70	11.5	192.3	19.23	0.19	3.2	9.3	8.2	86	8.6	213	21.3	42.2	4.22	7.73	0.773	149	14.9	96	9.6	0.57	4.3	No	No	24000	240	No	Yes	No	Yes
61	M	No	363	30.25	6	2310	No	No	No	No	No	No	46	57.5	20.7166	136	13.6	73	7.3	54	13.4	195.6	19.56	0.26	3.8	9.5	2.7	199	19.9	111	11.1	79.5	7.95	13.07	1.307	179	17.9	54	5.4	0.22	5.4	No	No	0	0	Yes	Yes	No	Yes
64	M	No	97	8.08333	4.5	2332	No	Yes	No	No	No	No	53	64.5	25.2901	148	14.8	91	9.1	65	10.3	200.4	20.04	0.19	3.7	10	8.1	191	19.1	172	17.2	89.8	8.98	14.73	1.473	169	16.9	147	14.7	1.64	5	No	No	1250	12.5	No	Yes	Yes	Yes
82	F	Yes	70	5.83333	3	810	Yes	No	No	No	No	No	56	40.5	17.3691	165	16.5	62	6.2	66	10.7	200.6	20.06	0.48	3.9	9.2	5.7	19	1.9	167	16.7	42.3	4.23	7.83	0.783	189	18.9	83	8.3	0.05		No	No	4000	40	No	Yes	Yes	No
84	M	Yes	70	5.83333	4	339	No	Yes	Yes	No	No	Yes	51	50	21.2758	170	17	56	5.6	68	11.7	201.1	20.11	0.31	3.6	8.7	5.2	99	9.9	202	20.2	47	4.7	8.84	0.884	198	19.8	63	6.3	4.97	4.8	Yes	Yes	1250	12.5	No	No	No	No
84	M	Yes	76	6.33333	3.5	1378	No	No	Yes	No	No	No	56	62	24.5243	110	11	64	6.4	74	10.1	201.8	20.18	0.43	3.4	10	5.9	113	11.3	314	31.4	66	6.6	13.2	1.32	101	10.1	141	14.1	1.44	6	No	No	8000	80	No	No	No	No
54	F	No	26	2.16667	4	2184	Yes	Yes	Yes	No	No	Yes	48	60	22.5827	186	18.6	102	10.2	76	10.1	205.1	20.51	0.37	4	9.4	7.5	33	3.3	197	19.7	56.4	5.64	10.83	1.083	128	12.8	98	9.8	0.05	8.3	Yes	No	5000	50	No	Yes	No	Yes
63	M	Yes	16	1.33333	3	958	No	Yes	Yes	No	Yes	Yes	49	59.5	20.3481	170	17	98	9.8	36	12.2	206.2	20.62	0.11	3.5	8.8	9	70	7	284	28.4	72.6	7.26	13.26	1.326	118	11.8	89	8.9	3.73	4.9	No	No	4000	40	No	Yes	Yes	No
71	F	Yes	14	1.16667	4	610	No	Yes	Yes	No	No	Yes	64	52	21.0962	99	9.9	55	5.5	68	9.9	211.5	21.15	0.18	3	9	5.8	30	3	255	25.5	87.2	8.72	4.74	0.474	105	10.5	52	5.2	0.47	6.4	Yes	No	8000	80	No	No	No	No
61	M	Yes	66	5.5	3.5	839	No	Yes	No	No	No	No	58	50.8	17.9989	155	15.5	98	9.8	40	10.5	231.3	23.13	0.3	3	10.1	6.1	130	13	509	50.9	59	5.9	7.62	0.762	141	14.1	74	7.4	2.79	4.6	No	No	4000	40	No	Yes	No	Yes
60	M	Yes	56	4.66667	3	132	No	No	Yes	Yes	Yes	No	51.7	42.5	15.6107	187	18.7	64	6.4	60	10	251.2	25.12	0.2	2.5	8.3	5.2	21	2.1	304	30.4	25.7	2.57	9.37	0.937	102	10.2	28	2.8	1.83	5.8	No	No	0	0	No	No	No	No
81	M	No	74	6.16667	4	2484	No	No	Yes	No	No	Yes	56	50	21.2481	164	16.4	80	8	62	12.5	260.9	26.09	0.2	3.2	9.5	6.3	15	1.5	171	17.1	64.2	6.42	11.76	1.176	206	20.6	92	9.2	0.24	5.9	Yes	No	750	7.5	Yes	Yes	No	Yes
83	F	Yes	159	13.25	3	938	Yes	Yes	No	No	Yes	No	58	41.3	20.1966	98	9.8	46	4.6	60	9.9	270	27	0.25	3.5	9.7	3.6	5	0.5	517	51.7	75.9	7.59	7.57	0.757	115	11.5	139	13.9	0.15	4.3	No	No	5000	50	Yes	No	No	No
71	M	Yes	17	1.41667	4	1194	No	No	Yes	No	Yes	No	46	51.5	19.1478	144	14.4	77	7.7	55	9.7	276.9	27.69	0.47	3.5	9.5	5.1	28	2.8	247	24.7	74.6	7.46	9.84	0.984	149	14.9	72	7.2	0.05	6.4	Yes	No	2000	20	No	No	No	No
63	F	Yes	33	2.75	3	466	No	No	No	No	Yes	No	58	36.2	15.4641	113	11.3	63	6.3	64	11.1	284.2	28.42	0.24	4.3	9.8	6.6	5	0.5	195	19.5	49.7	4.97	4.8	0.48	135	13.5	96	9.6	0.09	4.8	No	Yes	7500	75	Yes	No	No	No
94	F	Yes	9	0.75	3	410	No	No	No	No	No	No	72	39.6	17.1399	123	12.3	67	6.7	40	10.9	289.2	28.92		2.8	9.4	3.8	259	25.9	227	22.7	50.2	5.02	4.05	0.405	134	13.4	108	10.8	1.13	4.5	No	No	7500	75	No	No	No	No
68	F	No	35	2.91667	4	2332	No	No	No	Yes	No	No	47	41	18.1013	130	13	70	7	73	8.6	290.3	29.03	0.28	3.8	9.6	4.9	8	0.8	361	36.1	64	6.4	8.3	0.83	188	18.8	124	12.4	0.05	5.1	No	No	8000	80	No	Yes	Yes	No
71	F	No	28	2.33333	3	2265	No	Yes	No	No	Yes	No	55	46	21.58	118	11.8	67	6.7	78	10.4	308.6	30.86	0.28	3.9	8.2	4.1	188	18.8	668	66.8	59.9	5.99	7.12	0.712	220	22	151	15.1	0.05		No	No	5000	50	No	Yes	Yes	No
90	F	Yes	1	0.0833333	3	1531	No	No	No	No	No	No	51	39.7	19.4142	91	9.1	50	5	70	8.6	326.2	32.62	0.55	3.5	8.2	5.3	160	16	358	35.8	82.3	8.23	7.7	0.77	159	15.9	78	7.8	0.05		No	No	12000	120	Yes	No	No	No
64	M	Yes	207	17.25	4	1157	No	Yes	No	No	Yes	Yes	48	52.6	18.3949	152	15.2	84	8.4	65	6.6	368	36.8	0.49	3.2	9.1	4.4	4	0.4	301	30.1	67.3	6.73	7.49	0.749	124	12.4	43	4.3	1.54	4.5	Yes	No	7500	75	No	Yes	Yes	No
53	M	No	88	7.33333	3.5	2506	No	Yes	Yes	No	No	No	52	58.5	19.3222	203	20.3	95	9.5	49	11.9	370.5	37.05	0.21	3.9	9.7	7.2	440	44	217	21.7	69.7	6.97	11.07	1.107	151	15.1	63	6.3	0.13	4.9	No	No	12000	120	No	Yes	No	Yes
78	F	Yes	35	2.91667	3	958	No	Yes	Yes	No	Yes	No	54	41.5	20.1813	163	16.3	70	7	76	9.5	384.2	38.42	0.34	3.2	8.8	4.1	17	1.7	291	29.1	46.8	4.68	4.85	0.485	170	17	116	11.6	0.29	5.4	Yes	No	9000	90	No	No	No	No
90	F	Yes	27	2.25	3	797	Yes	Yes	No	No	Yes	No	61	30.6	14.7569	144	14.4	64	6.4	47	10.1	391.7	39.17	0.22	3.4	8.8	3.3	15	1.5	310	31	71	7.1	5.1	0.51	127	12.7	118	11.8	0.33		Yes	No	0	0	No	No	No	No
82	F	No	55	4.58333	3	2330	No	Yes	No	No	No	No	58	40	18.0172	128	12.8	62	6.2	74	9.1	418.1	41.81	0.45	3.8	8.4	4.4	18	1.8	384	38.4	66.4	6.64	12.41	1.241	183	18.3	157	15.7	0.07		No	No	3750	37.5	Yes	No	No	No
82	F	Yes	1	0.0833333	3	1027	No	No	No	No	No	No	58	44.5	23.0319	140	14	70	7	63	10.7	421.3	42.13	0.41	3.4	8.7	5.8	312	31.2	224	22.4	64.6	6.46	7.2	0.72	160	16	76	7.6	1.58	4.9	No	No	2000	20	No	No	No	No
85	F	Yes	13	1.08333	3	36	No	No	No	No	No	No	67	36.7	18.9949	83	8.3	54	5.4	49	6.9	446.3	44.63	0.5	2.6	9.9	3.1	42	4.2	175	17.5	27.1	2.71	3.85	0.385	170	17	83	8.3	0.44	5	Yes	No	12000	120	No	No	No	No
50	M	No	165	13.75	4	2446	Yes	No	Yes	Yes	No	Yes	56	55.5	18.6732	135	13.5	77	7.7	71	8.5	468.3	46.83	0.26	3.2	10	3.3	37	3.7	302	30.2	69.1	6.91	8.93	0.893	235	23.5	467	46.7	0.99	6.1	Yes	No	12000	120	No	No	No	No
77	F	Yes	17	1.41667	3	1628	No	No	No	No	No	No	55	37.7	23.374	122	12.2	62	6.2	65	12.2	469.8	46.98	0.24	3.3	9.6	3.4	5	0.5	237	23.7	58.6	5.86	5.51	0.551	149	14.9	101	10.1	0.6		No	No	1250	12.5	No	Yes	Yes	No
90	F	Yes	45	3.75	3	187	No	No	No	No	No	No	60	38	17.1163	151	15.1	74	7.4	59	11.7	495.6	49.56	0.21	3.1	8.8	3.4	107	10.7	377	37.7	73.1	7.31	5.58	0.558	245	24.5	136	13.6	1.04		No	No	3750	37.5	No	No	No	No
88	F	Yes	15	1.25	3	65	No	No	Yes	No	Yes	No	56	41.5	19.205	169	16.9	66	6.6	75	10.4	508.7	50.87		2.7	11.2	6.4	15	1.5	422	42.2	49.7	4.97	6.78	0.678	201	20.1	172	17.2	7.64	5.2	No	No	0	0	No	No	No	No
71	F	Yes	71	5.91667	4	384	No	Yes	Yes	No	No	No	57	57.9	25.7333	118	11.8	60	6	55	10	533.1	53.31	0.23	3.3	9.5	3.2	26	2.6	284	28.4	64.1	6.41	5.88	0.588	161	16.1	182	18.2	0.59	6	No	No	10000	100	No	No	No	No
72	M	Yes	126	10.5	3	1227	No	No	No	Yes	No	No	62	49.5	19.1917	139	13.9	71	7.1	77	9.5	572.9	57.29	0.23	2.4	10	2.3	42	4.2	632	63.2	46.7	4.67	5.2	0.52	87	8.7	60	6	1.49	4.7	No	No	12000	120	No	No	No	No
63	M	Yes	67	5.58333	4	1272	No	No	Yes	No	Yes	Yes	45	46.2	22.9121	125	12.5	58	5.8	78	9.6	584.5	58.45	0.4	2.1	9.6	4.6	35	3.5	1127	112.7	40.5	4.05	4.79	0.479	106	10.6	197	19.7	18.24	5.1	Yes	No	12000	120	No	No	No	No
72	F	Yes	82	6.83333	3	296	No	No	No	No	Yes	No	53	39.4	15.9844	136	13.6	82	8.2	51	10.7	628.5	62.85	0.36	3.5	10.1	4.7	44	4.4	203	20.3	53.5	5.35	6.54	0.654	180	18	96	9.6	0.16	4.2	No	No	12000	120	No	Yes	No	Yes
84	M	Yes	13	1.08333	3	309	No	No	No	No	No	No	60	45.8	17.6691	133	13.3	62	6.2	64	11	662.7	66.27	0.27	3.1	8.9	2	47	4.7		0	62.1	6.21	7.73	0.773	151	15.1	64	6.4	0.12		Yes	No	2000	20	No	No	No	No
65	M	Yes	31	2.58333	3	375	No	Yes	Yes	Yes	No	No	45	62.7	22.1623	171	17.1	84	8.4	64	10.9	703.3	70.33	0.81	2.7	8.9	2.3	7	0.7	280	28	16.7	1.67	3.5	0.35	116	11.6	40	4	1.02	4.3	Yes	No	12000	120	No	Yes	Yes	No
77	M	Yes	133	11.0833	3	723	No	No	Yes	No	No	Yes	51	46	17.5278	145	14.5	56	5.6	78	7.8	843.7	84.37	0.84	3.7	9.7	5.4	84	8.4	391	39.1	88.4	8.84	14.15	1.415	104	10.4	42	4.2	0.05	4.6	No	No	10000	100	No	Yes	Yes	No
81	F	Yes	158	13.1667	3	424	No	No	Yes	No	No	No	55	32.8	16.2666	194	19.4	98	9.8		9.1	857.3	85.73	0.33	2	10.1	3	112	11.2	242	24.2	60.4	6.04	4.7	0.47	106	10.6	83	8.3	2.7	5.1	No	No	6000	60	Yes	Yes	Yes	No
85	F	Yes	49	4.08333	3	671	No	No	No	No	No	No	61	43.3	19.2444	141	14.1	72	7.2		5.7	1504.2	150.42	0.66	3.1	9.9	4.5	104	10.4	431	43.1	17.8	1.78	1.71	0.171	117	11.7	48	4.8	0.05	4.6	No	No	0	0	No	No	No	No
77	F	Yes	23	1.91667	3	29	No	No	No	No	Yes	No	57	33	15.4813	168	16.8	93	9.3	62	10.9				3.9	11.3	7.5	32	3.2	148	14.8	112.7	11.27	7.56	0.756	272	27.2	263	26.3	1.48	4.9	No	No	2000	20	Yes	No	No	No
78	F	Yes	157	13.0833	3	49	No	Yes	Yes	No	Yes	No	54	45.7	21.1486	176	17.6	76	7.6	58	9.3				3.5	8.7	5.3	39	3.9	200	20	77.9	7.79	11.07	1.107	133	13.3	57	5.7	0.11	4.6	Yes	No	5000	50	No	Yes	Yes	No
83	M	Yes	60	5	3	51	No	No	No	No	Yes	No	56	49	17.9982	201	20.1	64	6.4	62	10				3.7	7.6	3.5	18	1.8	219	21.9	71.8	7.18	6.26	0.626	91	9.1	34	3.4	0.12	4.7	Yes	No	8000	80	No	No	No	No
76	F	Yes	33	2.75	3	54	No	Yes	No	No	No	No	59	29.6	13.3327	139	13.9	69	6.9	43	11.2				3.4	10	7.2	37	3.7	343	34.3	52.7	5.27	3.78	0.378	190	19	102	10.2	0.58	4	No	No	12000	120	No	No	No	No
89	M	Yes	45	3.75	3	54	No	Yes	Yes	No	No	Yes	58	46.5	17.2678	130	13	64	6.4	64	10.4				2	9.7	2	49	4.9	628	62.8	28.6	2.86	5.16	0.516	129	12.9	196	19.6	5	5.5	No	No	12000	120	No	No	No	No
85	F	Yes	64	5.33333	3.5	80	No	Yes	No	No	No	No	66	35.8	16.278	127	12.7	55	5.5	35	11.7				2.2	9.3	2.7	15	1.5	294	29.4	34.2	3.42	4.69	0.469	159	15.9	48	4.8	2.81		No	No	10000	100	No	No	No	No
72	M	Yes	57	4.75	3	118	No	Yes	Yes	Yes	Yes	No	53	41	15.4315	139	13.9	76	7.6	55	12			0.56	3.2	9.7	1.4	15	1.5	200	20	37.1	3.71	6.21	0.621	138	13.8	59	5.9	0.68	4.5	Yes	No	4500	45	Yes	Yes	Yes	No
63	F	No	244	20.3333	4	144	No	No	No	No	Yes	No	52	41.5	18.201	181	18.1	96	9.6	69	8.9			0.31	4.1	10.5	5	172	17.2	447	44.7	67.7	6.77	11.37	1.137	212	21.2	120	12	0.05		Yes	No	4000	40	No	No	No	No
86	F	Yes	0	0	6	178	No	Yes	No	No	No	No	59	35	18.115	128	12.8	60	6	60	8.5				3.6	8.7	5.4	15	1.5	184	18.4	55.5	5.55	4.55	0.455	221	22.1	119	11.9	0.96		Yes	No	8000	80	No	No	No	No
42	M	Yes	12	1	4	192	No	No	Yes	No	No	No	54	80	26.9476	182	18.2	108	10.8	65	9.5				4	7.9	8.2	213	21.3	310	31	85.3	8.53	13.6	1.36	185	18.5	185	18.5	0.8	7.4	No	No	8000	80	No	Yes	No	Yes
87	F	Yes	27	2.25	3	209	No	No	No	No	Yes	No	46	45.5	19.9553	140	14	65	6.5	40	9.7				3.5	8.7	4.2	89	8.9	211	21.1	60.4	6.04	9.64	0.964	159	15.9	57	5.7	0.07		Yes	No	12000	120	Yes	Yes	Yes	No
84	F	Yes	28	2.33333	3	211	No	Yes	Yes	No	Yes	Yes	60	43.8	20.5479	162	16.2	71	7.1	59	9.7				2.8	8.9	3.7	61	6.1	236	23.6	11.1	1.11	3.66	0.366	139	13.9	129	12.9	2.2	7.4	No	Yes	10000	100	No	No	No	No
78	M	Yes	51	4.25	3	235	No	No	No	No	Yes	No	53	53.9	22.7273	115	11.5	59	5.9	75	11			0.21	3.3	8.5	6.2	137	13.7	278	27.8	87.3	8.73	12.43	1.243	141	14.1	71	7.1	3.57	5.3	Yes	No	8000	80	No	Yes	Yes	No
63	M	Yes	133	11.0833	4	268	No	No	No	No	No	No	54	67	21.2178	143	14.3	85	8.5	54	11.1			0.16	3.5	8.7	9.1	427	42.7	178	17.8	71.5	7.15	13.2	1.32	169	16.9	203	20.3	0.86	4.8	No	Yes	0	0	No	Yes	Yes	Yes
87	F	Yes	26	2.16667	3	337	No	No	Yes	No	Yes	No	59	37.5	19.1327	153	15.3	74	7.4	65	10.5				3.6	8.2	6.8	31	3.1	156	15.6	98.2	9.82	6.32	0.632	161	16.1	80	8	0.05	5.6	Yes	No	7500	75	No	Yes	Yes	No
86	M	Yes	70	5.83333	3	356	No	No	No	No	No	No	55	44	17.1875	178	17.8	82	8.2	53	11.7			0.42	3.6	7.6	5.5	52	5.2	217	21.7	57.9	5.79	11.41	1.141	115	11.5	40	4	0.25		No	No	5000	50	No	No	No	No
32	M	No	216	18	4	375	No	No	No	No	No	No	50	40.7	14.8953	126	12.6	76	7.6	67	13.6			0.23	3.3	11.3	5.2	2	0.2	188	18.8	66.3	6.63	15.35	1.535	131	13.1	134	13.4	0.11		No	No	0	0	No	Yes	Yes	Yes
87	M	Yes	84	7	4	390	No	No	Yes	No	Yes	Yes	45	50	20.0288	147	14.7	59	5.9		8.2			0.1	2.6	8.9	6.3	63	6.3	180	18	90.7	9.07	10.58	1.058	74	7.4	30	3	1.4	5.6	Yes	No	12000	120	No	Yes	Yes	No
70	M	Yes	7	0.583333	3	394	No	No	Yes	No	No	No	43	68.6	25.3508	126	12.6	61	6.1	74	11.5				3.5	9	4.9	27	2.7	325	32.5	82.8	8.28	5.44	0.544	170	17	89	8.9	0.34	5.3	No	No	0	0	No	No	No	No
84	M	Yes	15	1.25	3.5	404	No	Yes	No	No	No	No	58	63.2	23.7871	139	13.9	77	7.7	70	8.9				3.4	10.4	4.7	41	4.1	205	20.5	61.6	6.16	9.03	0.903	192	19.2	103	10.3	1.22	4.8	No	No	7500	75	Yes	Yes	No	Yes
59	M	No	47	3.91667	3.5	452	No	Yes	Yes	No	No	Yes	57	72.5	25.718	193	19.3	96	9.6	78	11			0.22	4	9.3	5.4	263	26.3	339	33.9	50.4	5.04	13.09	1.309	162	16.2	257	25.7	0.1	6.7	Yes	No	2000	20	No	No	No	No
86	F	Yes	61	5.08333	3	452	No	Yes	Yes	No	No	No	64	35.4	15.1224	178	17.8	72	7.2	66	11.1			0.36	3.5	8.9	6.9	108	10.8	134	13.4	66.8	6.68	5.38	0.538	153	15.3	80	8	0.06	5	Yes	No	5000	50	No	No	No	No
66	F	Yes	73	6.08333	3.5	460	No	Yes	No	No	No	No	58	44.9	19.5624	185	18.5	76	7.6	61	9.3			0.16	3.4	9.4	3.6	90	9	214	21.4	57.9	5.79	7.15	0.715	147	14.7	89	8.9	0.13	4.6	No	No	4000	40	Yes	Yes	Yes	No
73	M	Yes	184	15.3333	4.5	508	No	No	No	No	No	No	66	65	25.0451	162	16.2	88	8.8	73	10.6			0.15	4.2	9.3	6.5	364	36.4	400	40	79.1	7.91	17	1.7	190	19	104	10.4	0.05	5.5	No	No	0	0	No	Yes	Yes	No
74	M	Yes	286	23.8333	4	515	No	No	No	No	No	No	56	48.1	18.6955	129	12.9	67	6.7	66	11.6			0.09	3.3	9.8	5.7	540	54	642	64.2	72.2	7.22	9.33	0.933	145	14.5	71	7.1	1.15		Yes	No	1000	10	No	Yes	No	Yes
62	F	Yes	377	31.4167	4	529	No	Yes	No	No	No	Yes	60	36.1	19.6331	135	13.5	55	5.5	33	11.1			0.15	3	9.8	5.4	39	3.9	441	44.1	62.9	6.29	5.78	0.578	173	17.3	140	14	3.39		Yes	Yes	12000	120	Yes	No	No	No
53	M	Yes	8	0.666667	4	538	No	No	Yes	No	No	No	42	54	20.0773	167	16.7	81	8.1	47	9			0.06	2.5	9.6	5.3	28	2.8	261	26.1	40	4	5.05	0.505	99	9.9	70	7	0.81	5.7	No	No	12000	120	No	No	No	No
86	M	Yes	85	7.08333	3.5	559	No	No	No	Yes	No	No	49	47	17.931	167	16.7	79	7.9	58	8.8				2.6	10.7	4.9	160	16	348	34.8	58.4	5.84	8.47	0.847	82	8.2	52	5.2	0.21	4.3	No	No	10000	100	No	No	No	No
63	M	Yes	164	13.6667	3	574	No	Yes	No	No	No	Yes	56	52.1	18.4156	192	19.2		0		9.2				3.5	6.2	7.2	160	16	337	33.7	66.5	6.65	14.74	1.474	218	21.8	160	16	1.61		No	Yes	6000	60	Yes	Yes	No	Yes
78	F	Yes	43	3.58333	3	609	No	No	Yes	No	No	No	55	41.5	18.1769	147	14.7	70	7	78	12.9			0.22	3.3	9.6	4.9	3	0.3	188	18.8	81.4	8.14	4.64	0.464	230	23	119	11.9	0.11	4.8	No	No	1500	15	No	No	No	No
58	M	Yes	46	3.83333	3	614	Yes	Yes	Yes	No	No	Yes	57	58	19.6967	154	15.4	78	7.8	32	8.7				3.8	8.1	8.5	82	8.2	276	27.6	63.8	6.38	12.35	1.235	120	12	66	6.6	0.43	4.9	No	Yes	10000	100	Yes	Yes	No	Yes
82	F	Yes	24	2	3	630	No	No	No	No	Yes	No	62	54	24	146	14.6	69	6.9	64	8.7			0.25	3.4	10.3	6.3	30	3	195	19.5	83.7	8.37	10.87	1.087	130	13	60	6	0.05	4.5	No	No	7500	75	No	Yes	Yes	No
40	F	Yes	80	6.66667	4	666	No	No	No	No	No	No	48	48	18.4261	126	12.6	83	8.3	81	10.6				3.5	9.3	6.7	705	70.5	455	45.5	101.8	10.18	11.46	1.146	116	11.6	45	4.5	0.22	3.8	No	No	10000	100	No	Yes	Yes	No
50	M	No	40	3.33333	4	675	No	No	No	No	No	No	54	60	20.2812	175	17.5	102	10.2	61	11.8				3.8	9.4	9.1	28	2.8	275	27.5	83.8	8.38	19.02	1.902	129	12.9	111	11.1	0.09	4.4	No	No	4000	40	No	Yes	Yes	Yes
86	F	Yes	31	2.58333	3	701	No	No	No	No	No	Yes	56	57.7	24.4883	189	18.9	77	7.7	41	12			0.28	3.6	9.2	3.9	262	26.2	327	32.7	44.4	4.44	7.87	0.787	185	18.5	85	8.5	0.06		Yes	No	1250	12.5	No	Yes	Yes	Yes
53	M	Yes	89	7.41667	4	789	No	No	Yes	No	No	Yes	51	58.5	19.3222	156	15.6	72	7.2	57	12.6			0.3	4.2	8.7	10.4	14	1.4	191	19.1	69.4	6.94	10.46	1.046	188	18.8	65	6.5	0.05	6.5	Yes	No	0	0	Yes	Yes	Yes	Yes
59	M	Yes	20	1.66667	4	814	No	Yes	Yes	No	No	No	51	74.5	25.2412	155	15.5	86	8.6	73	10.8			0.07	3.6	9.7	9.6	35	3.5	712	71.2	73.7	7.37	10.95	1.095	153	15.3	98	9.8	0.45	4.7	Yes	No	12000	120	No	No	No	No
69	F	Yes	300	25	4	840	No	No	No	No	No	No	59	38	17.7539	142	14.2	83	8.3	65	11.1			0.23	3.6	11.5	5.9	89	8.9	345	34.5	50.4	5.04	9.4	0.94	175	17.5	117	11.7	0.08		Yes	No	2000	20	No	No	No	No
34	M	Yes	46	3.83333	4	858	No	No	No	No	No	No	43	64.5	20.6579	129	12.9	85	8.5	63	10.5				3.3	9.1	5.8	177	17.7	192	19.2	89.8	8.98	17.62	1.762	179	17.9	44	4.4	0.08		No	No	10000	100	No	Yes	Yes	No
60	F	Yes	19	1.58333	3	884	No	No	No	No	No	No	55	41	18.2222	115	11.5	66	6.6	58	10			0.2	3.5	7.8	5.3	405	40.5	627	62.7	74.3	7.43	5.98	0.598	181	18.1	65	6.5	0.11		No	No	4000	40	No	No	No	No
67	M	Yes	28	2.33333	4	901	No	No	Yes	No	Yes	No	48	47.5	16.8296	133	13.3	61	6.1	60	9.1				3.1	8.5	6.9	111	11.1	254	25.4	41.5	4.15	13.71	1.371	168	16.8	91	9.1	1.47	5.8	No	Yes	10000	100	No	No	No	No
67	M	Yes	73	6.08333	3	923	No	No	Yes	No	Yes	No	65	50.1	19.1373	163	16.3	84	8.4	54	13.4			0.53	3.5	9.9	5.9	6	0.6	401	40.1	70.1	7.01	13.24	1.324	124	12.4	72	7.2	0.33	4.9	Yes	No	2500	25	No	Yes	Yes	No
73	M	Yes	83	6.91667	4	979	No	No	No	No	No	No	50	56.7	21.3931	119	11.9	70	7	55	12			0.06	3.2	9.4	5.4	58	5.8	225	22.5	33.7	3.37	10.15	1.015	153	15.3	147	14.7	0.57	5.3	No	No	0	0	No	No	No	No
72	M	Yes	21	1.75	4	993	No	No	No	No	Yes	No	54	70.7	21.821	142	14.2	70	7	64	10.8			0.2	3.4	8.3	4	77	7.7	169	16.9	61.9	6.19	7.26	0.726	156	15.6	43	4.3	0.36		Yes	Yes	4500	45	Yes	No	No	No
76	F	Yes	68	5.66667	3	1000	Yes	No	Yes	No	Yes	No	57	46	18.902	195	19.5	74	7.4	54	11.2			0.24	3.5	9.9	4.1	19	1.9	186	18.6	51.8	5.18	7.71	0.771	206	20.6	92	9.2	0.1	4.9	Yes	No	2500	25	No	No	No	No
79	M	Yes	4	0.333333	3	1013	No	Yes	Yes	No	No	No	38	52.7	19.1247	126	12.6	66	6.6	65	12			0.21	3.5	8.3	5.6	36	3.6	473	47.3	59.3	5.93	6.93	0.693	158	15.8	84	8.4	0.09	5.6	Yes	No	2000	20	No	No	No	No
76	M	Yes	84	7	4	1091	No	No	No	Yes	No	No	52	49.2	17.5362	118	11.8	65	6.5	62	11.2				3.7	9.5	4.5	6	0.6	229	22.9	73.8	7.38	12.18	1.218	153	15.3	61	6.1	0.57	5.1	No	No	2000	20	No	No	No	No
77	F	Yes	56	4.66667	3	1098	No	No	No	No	No	No	48	35.5	15.6731	145	14.5	74	7.4	69	11			0.3	3.2	9	4.1	16	1.6	336	33.6	33	3.3	6.22	0.622	190	19	67	6.7	0.23	5	No	No	3000	30	Yes	No	No	No
77	M	Yes	66	5.5	3.5	1112	No	Yes	No	No	No	No	53	46.5	19.9162	137	13.7	69	6.9	76	15				3.7	8.2	5.4	474	47.4	306	30.6	74.5	7.45	12.27	1.227	210	21	72	7.2	0.11	5	No	No	0	0	No	Yes	No	Yes
63	M	No	216	18	4.5	1122	No	No	No	No	Yes	No	55	50.5	19.0071	153	15.3	101	10.1	68	12			0.34	3.9	9.3	6.9	174	17.4	186	18.6	71.5	7.15	13.01	1.301	231	23.1	144	14.4	0.09	4.9	Yes	No	4000	40	No	Yes	No	Yes
73	F	Yes	56	4.66667	4	1128	No	No	Yes	No	No	No	58	51.3	23.4838	146	14.6	70	7	68	13.1			0.18	3.7	8.8	7.5	265	26.5	243	24.3	74.1	7.41	9.6	0.96	234	23.4	127	12.7	0.07	5.5	No	No	2000	20	Yes	No	No	No
82	F	Yes	5	0.416667	4.5	1141	No	No	No	No	No	No	56	39.3	18.5383	174	17.4	85	8.5	63	10.7				3.3	8.1	5.6	139	13.9	525	52.5	84.9	8.49	6.11	0.611	187	18.7	96	9.6	0.08		No	No	8000	80	No	No	No	No
69	M	Yes	205	17.0833	4	1158	No	Yes	No	No	No	No	56	49.8	19.4531	116	11.6	71	7.1	50	13.3				3.3	9.7	3.4	210	21	608	60.8	76.2	7.62	11.27	1.127	137	13.7	63	6.3	1.66	4.2	Yes	No	2500	25	No	No	No	No
67	F	Yes	48	4	4	1222	No	No	No	No	Yes	No	60	35.9	14.7897	146	14.6	98	9.8	61	8.5				3.6	9.5	2.8	92	9.2	357	35.7	71.7	7.17	8.54	0.854	161	16.1	89	8.9	0.07		No	No	2000	20	No	Yes	Yes	Yes
63	M	Yes	406	33.8333	5	1223	No	Yes	No	No	No	Yes	48	63.5	23.044	159	15.9	81	8.1	50	11.1			0.21	3.3	9.5	6.7	221	22.1	425	42.5	67.4	6.74	8.89	0.889	130	13	61	6.1	0.82	4.4	No	No	2250	22.5	No	No	No	No
55	M	Yes	107	8.91667	4	1246	No	No	No	No	No	No	48	51.5	17.4283	128	12.8	65	6.5	76	12.7				3.6	8.5	7.1	6	0.6	345	34.5	77.6	7.76	8.94	0.894	153	15.3	74	7.4	2.66		No	No	750	7.5	Yes	Yes	No	Yes
59	F	No	184	15.3333	4	1258	No	No	No	No	No	No	48	60	23.3499	143	14.3	80	8	58	11.2			0.32	3.9	9.8	10	162	16.2	302	30.2	71	7.1	13.53	1.353	171	17.1	74	7.4	0.07		No	No	4500	45	Yes	Yes	Yes	No
70	M	Yes	371	30.9167	4	1345	No	No	No	No	No	No	51	75.5	27.3328	124	12.4	59	5.9	75	13.4			0.2	3.5	9.3	6.4	99	9.9	556	55.6	77.6	7.76	12.34	1.234	135	13.5	111	11.1	1.13	5.1	No	No	5000	50	Yes	Yes	Yes	Yes
73	F	Yes	40	3.33333	3	1353	No	No	No	No	Yes	No	61	49	20.9321	156	15.6	65	6.5	63	9.3				3.2	9.5	4.8	34	3.4	296	29.6	40.4	4.04	7.86	0.786	153	15.3	81	8.1	0.49	4	Yes	No	10000	100	Yes	Yes	No	Yes
67	M	Yes	55	4.58333	4	1355	No	No	No	No	No	No	53	48	18.0662	166	16.6	87	8.7	83	10.6			0.35	3.8	11.3	6	42	4.2	191	19.1	86.5	8.65	11.1	1.11	113	11.3	58	5.8	0.05	4.1	No	No	8000	80	Yes	Yes	No	Yes
57	M	Yes	26	2.16667	4	1363	No	No	Yes	No	No	Yes	57	64	25.8327	156	15.6	83	8.3	74	11.6			0.26	4	9.6	7.8	5	0.5	374	37.4	36.2	3.62	3.55	0.355	170	17	379	37.9	0.43	7.5	No	No	12000	120	No	Yes	Yes	Yes
47	F	Yes	32	2.66667	3	1369	No	No	No	No	No	No	45	47	19.4124	171	17.1	98	9.8	63	9.8			0.4	3.2	9	8.1	25	2.5	348	34.8	111.4	11.14	10.74	1.074	161	16.1	75	7.5	0.06		No	No	9000	90	No	Yes	Yes	No
77	M	Yes	5	0.416667	3	1381	No	No	No	No	No	No	51	47.5	16.8296	151	15.1	86	8.6	66	10.2			0.08	3.8	8.6	6.9	11	1.1	379	37.9	93.5	9.35	12.2	1.22	130	13	63	6.3	0.05		No	No	12000	120	No	Yes	Yes	No
56	M	No	121	10.0833	4	1383	No	No	No	No	No	No	49	67	22.4382	174	17.4	92	9.2	61	10.1			0.24	3.6	8.4	5.5	380	38	450	45	83	8.3	13.1	1.31	116	11.6	81	8.1	0.51	4.7	No	No	12000	120	No	Yes	Yes	Yes
66	F	Yes	28	2.33333	4	1388	Yes	Yes	Yes	No	No	No	55	58.3	28.2329	138	13.8	69	6.9	69	11.3			0.37	3.4	9.8	4.9	11	1.1	182	18.2	69	6.9	10.81	1.081	147	14.7	107	10.7	2.6	6.6	No	No	12000	120	Yes	Yes	Yes	No
69	M	Yes	20	1.66667	4	1392	No	No	No	No	No	No	50	61	23.2434	183	18.3	104	10.4	57	11			0.26	3.8	9.9	5.9	53	5.3	269	26.9	71.7	7.17	14	1.4	201	20.1	146	14.6	0.64	5.2	No	No	8000	80	No	Yes	No	Yes
58	F	Yes	28	2.33333	3.5	1460	Yes	No	Yes	Yes	No	No	53	53.5	21.0561	172	17.2	98	9.8	70	11.1			0.6	4.1	9	7.5	136	13.6	242	24.2	75.5	7.55	11.4	1.14	182	18.2	60	6	0.05	4.4	No	No	8000	80	No	Yes	Yes	Yes
80	M	Yes	72	6	3.5	1474	No	Yes	No	No	No	No	46	44	18.433	156	15.6	75	7.5	70	11.8				3.9	8.5	5.1	199	19.9	361	36.1	86.4	8.64	13.8	1.38	109	10.9	50	5	1.99		No	No	4000	40	No	Yes	Yes	No
47	M	No	7	0.583333	3	1479	No	No	No	No	No	No	48	64.9	20.7156	167	16.7	106	10.6	69	13.1			0.28	4.1	8.8	4.5	34	3.4	178	17.8	70.5	7.05	9.82	0.982	159	15.9	116	11.6	0.1		No	No	0	0	No	No	No	No
79	M	Yes	7	0.583333	3	1509	No	Yes	No	No	Yes	No	48	42	17.6408	142	14.2	73	7.3	35	9.4				3.3	8.9	5.1	140	14	271	27.1	55.4	5.54	6.51	0.651	145	14.5	86	8.6	1.95		No	No	7500	75	No	No	No	No
73	F	Yes	7	0.583333	3.5	1512	Yes	No	No	No	Yes	No	51	51.4	24.2127	106	10.6	68	6.8	75	12.2			0.28	3.4	9.5	5.8	16	1.6	206	20.6	70.9	7.09	9.31	0.931	144	14.4	56	5.6	0.32	4.3	No	No	4000	40	Yes	Yes	Yes	No
71	M	No	23	1.91667	4	1539	No	No	No	No	No	No	48	61	25.721	138	13.8	82	8.2		10.8				3.5	8.7	7.7	80	8	148	14.8	28.5	2.85	5.13	0.513	147	14.7	47	4.7	2.85		Yes	No	0	0	No	Yes	Yes	No
79	F	Yes	10	0.833333	3	1552	No	Yes	No	No	No	No	56	52	25.4291	106	10.6	63	6.3	76	10.1			0.58	3.4	9.2	5	8	0.8	161	16.1	66.6	6.66	6.88	0.688	176	17.6	62	6.2	1.18	5.4	Yes	No	3750	37.5	No	Yes	Yes	No
67	M	Yes	8	0.666667	3	1566	Yes	Yes	Yes	No	Yes	No	51	44.9	17.5391	208	20.8	98	9.8	59	11.4				3.6	8.9	3.9	33	3.3	254	25.4	70.3	7.03	9.05	0.905	122	12.2	78	7.8	0.06	8.5	No	No	7500	75	No	Yes	Yes	No
60	M	Yes	9	0.75	4	1706	Yes	Yes	Yes	No	No	Yes	53	55.2	23.5807	129	12.9	62	6.2	73	12.2			0.38	4.5	8.4	5.5	181	18.1	185	18.5	68.3	6.83	10.65	1.065	143	14.3	90	9	0.19	5	Yes	No	0	0	No	Yes	Yes	No
59	M	Yes	3	0.25	4	1718	No	No	Yes	No	Yes	No	47	66.6	23.5969	160	16	79	7.9	73	12				3.6	8.7	4.5	248	24.8	430	43	91.6	9.16	6.47	0.647	146	14.6	61	6.1	0.05	7.4	No	No	0	0	No	Yes	No	Yes
58	F	Yes	4	0.333333	4	1762	No	No	Yes	No	Yes	No	54	72.2	29.9746	130	13	72	7.2	74	10				3.9	9.4	3.3	62	6.2	281	28.1	51.8	5.18	3.56	0.356	186	18.6	447	44.7	0.53	8.8	No	Yes	2000	20	No	Yes	Yes	No
53	F	Yes	27	2.25	3	1815	No	No	No	No	No	No	46	56.1	21.3499	124	12.4	70	7	61	10.3			0.37	2.6	9.5	4	77	7.7	269	26.9	82.8	8.28	9.27	0.927	98	9.8	51	5.1	3.71	4.2	No	No	7500	75	No	Yes	Yes	No
67	M	Yes	110	9.16667	4	1823	No	No	No	No	No	No	48	76	26.9917	161	16.1	84	8.4	65	10.6			0.14	4	10.9	4.3	92	9.2	348	34.8	78.4	7.84	14.36	1.436	195	19.5	190	19	0.9		No	No	8000	80	No	Yes	No	Yes
67	F	Yes	186	15.5	4	1875	No	No	No	No	No	No	56	50.1	19.9425	134	13.4	71	7.1	69	14.8			0.35	3.6	10.4	5	143	14.3	198	19.8	55.1	5.51	12.42	1.242	171	17.1	76	7.6	0.09		No	No	0	0	No	Yes	No	Yes
66	M	Yes	67	5.58333	4	1885	No	No	No	No	No	No	52	59	21.13	168	16.8	110	11	63	11.7			0.33	3.4	9.9	4.1	119	11.9	266	26.6	68.1	6.81	13.22	1.322	123	12.3	97	9.7	0.36	5.5	No	Yes	4500	45	Yes	Yes	No	Yes
47	M	Yes	48	4	4	1922	No	Yes	Yes	Yes	No	No	48	72	23.1911	134	13.4	73	7.3	69	9.9				4.4	8.9	6.7	79	7.9	221	22.1	74.1	7.41	15.88	1.588	178	17.8	330	33	0.18	7.1	Yes	No	7500	75	Yes	Yes	Yes	Yes
69	F	Yes	363	30.25	4	1926	No	Yes	No	No	No	No	59	37.8	18.0782	140	14	64	6.4	74	11.2				4	9.7	6.6	1	0.1	329	32.9	85.6	8.56	10.64	1.064	159	15.9	50	5	0.37	4.6	Yes	Yes	0	0	No	Yes	No	Yes
76	M	Yes	108	9	4	1936	No	No	No	No	Yes	No	75	43.1	17.7104	142	14.2	71	7.1	66	8.4				3.4	9.2	4.2	104	10.4	209	20.9	51.1	5.11	8.12	0.812	124	12.4	46	4.6	0.12	4.9	No	No	0	0	No	No	No	No
74	M	Yes	103	8.58333	4	1950	No	No	No	No	Yes	No	54	47.4	16.9148	137	13.7	81	8.1	66	10.8				3.8	8.8	5.8	153	15.3	130	13	78.5	7.85	12.03	1.203	150	15	50	5	0.1		Yes	No	4000	40	No	Yes	Yes	No
65	M	Yes	129	10.75	4	2011	No	Yes	No	No	No	Yes	52	69	25.4677	146	14.6	85	8.5	64	9.4			0.48	4	10.6	5.5	25	2.5	185	18.5	67.9	6.79	13.93	1.393	155	15.5	135	13.5	0.43	4.8	No	No	12000	120	No	No	No	No
78	F	Yes	112	9.33333	3	2014	No	No	No	No	No	No	58	48.5	22.2622	136	13.6	71	7.1	58	8.4			0.05	3.9	7.5	7	247	24.7	443	44.3	101.1	10.11	12.6	1.26	224	22.4	110	11	0.05	4	Yes	No	8000	80	No	Yes	Yes	No
77	M	Yes	6	0.5	3	2017	Yes	Yes	Yes	No	Yes	Yes	43	55	20.6754	126	12.6	58	5.8	52	12.1				3.5	9.9	5.7	1	0.1	132	13.2	59.8	5.98	11.09	1.109	116	11.6	81	8.1	0.11	6	No	No	4000	40	No	Yes	Yes	No
70	M	Yes	8	0.666667	3.5	2099	No	No	Yes	No	No	No	53	45.8	19.0635	127	12.7	82	8.2	67	8.6			0.23	2.8	9.6	5.6	52	5.2	168	16.8	50.2	5.02	10.32	1.032	166	16.6	360	36	0.33	5	Yes	No	0	0	No	No	No	No
63	M	Yes	104	8.66667	4	2107	Yes	Yes	Yes	No	No	Yes	50	49.5	18.1598	157	15.7	77	7.7	46	10			0.13	3.6	9.2	6.5	63	6.3	287	28.7	39.3	3.93	8.47	0.847	193	19.3	106	10.6	0.09	9.6	Yes	Yes	0	0	No	Yes	No	Yes
63	M	Yes	4	0.333333	3	2171	Yes	No	Yes	No	No	No	44	55.5	20.8378	169	16.9	84	8.4	61	12.7			0.26	3.5	9.3	8.4	90	9	174	17.4	66.5	6.65	14.78	1.478	148	14.8	135	13.5	0.4	5.1	Yes	No	2000	20	No	Yes	No	Yes
62	M	No	23	1.91667	4	2197	No	No	No	No	No	No	44	57.5	22.4609	128	12.8	82	8.2	62	11				3.4	9.3	5		0	216	21.6	75.2	7.52	8.08	0.808	173	17.3	47	4.7	0.05		No	No	2500	25	Yes	Yes	Yes	No
20	M	No	58	4.83333	3.5	2198	No	No	No	No	No	No	47	47.5	17.7688	181	18.1	123	12.3	75	10.9				4.2	9.8	10.2	312	31.2	166	16.6	63.7	6.37	13.96	1.396	124	12.4	72	7.2	0.05		No	No	8000	80	No	Yes	No	Yes
56	M	No	153	12.75	4	2198	No	No	No	No	No	No	45	51.5	20.3199	155	15.5	77	7.7	73	10.7				3.7	8.6	10	439	43.9	162	16.2	80.1	8.01	12.39	1.239	170	17	82	8.2	0.43	5.1	No	No	4000	40	No	Yes	No	Yes
60	F	No	84	7	4	2200	No	No	No	No	No	Yes	52	52.7	22.0777	74	7.4	44	4.4	56	11.7				3.6	9.2	5.1		0	191	19.1	72.5	7.25	15.61	1.561	162	16.2	173	17.3	0.13	5	No	No	1000	10	Yes	Yes	No	No
52	M	No	298	24.8333	4	2204	Yes	No	No	No	No	No	47	46	16.4152	137	13.7	74	7.4	67	10.6				4.1	9.7	4.9	66	6.6	151	15.1	56.4	5.64	12.74	1.274	145	14.5	67	6.7	0.07		No	No	7500	75	No	Yes	Yes	No
65	F	No	72	6	4	2212	No	No	No	No	No	No	55	49	23.0505	146	14.6	104	10.4	64	11.6			0.33	3.7	10	5.7	167	16.7	369	36.9	65.2	6.52	11.77	1.177	224	22.4	117	11.7	0.3	4.2	No	No	7500	75	No	Yes	No	Yes
72	M	No	288	24	4	2225	No	No	No	No	No	No	50	54.5	19.6357	139	13.9	61	6.1	79	9.8			0.31	3.7	8.9	7.1	206	20.6	331	33.1	94.4	9.44	12.57	1.257	209	20.9	118	11.8	0.08	4.4	Yes	No	8000	80	No	Yes	Yes	Yes
66	F	No	351	29.25	4	2225	No	Yes	No	No	No	No	56	37	15.7646	143	14.3	77	7.7	76	10.3			0.18	3.6	9.2	5.5	97	9.7	333	33.3	66.5	6.65	9.8	0.98	177	17.7	110	11	0.18	4.4	No	No	10000	100	No	Yes	No	Yes
83	M	Yes	22	1.83333	3.5	2227	No	No	No	No	No	No	44.2	45	18.4911	145	14.5	60	6	71	11			0.23	3.3	9.6	4.3	8	0.8	298	29.8	36.2	3.62	5.37	0.537	115	11.5	71	7.1	1.51		No	No	4000	40	Yes	No	No	No
51	M	No	19	1.58333	4	2237	No	No	No	No	No	No	42	71.5	25.0341	162	16.2	82	8.2	67	10.2				4.1	9.6	7	252	25.2	327	32.7	64.2	6.42	9.54	0.954	151	15.1	103	10.3	1.83		No	No	0	0	No	Yes	No	No
57	M	No	183	15.25	4	2272	No	Yes	No	Yes	Yes	No	53	73.5	23.8363	174	17.4	113	11.3	58	10.2				3.9	8.9	5.4	134	13.4	206	20.6	53.4	5.34	13.93	1.393	116	11.6	53	5.3	0.09	4.2	No	No	5000	50	No	Yes	Yes	No
35	F	No	65	5.41667	4.5	2276	No	No	No	No	No	No	50	54.7	22.768	197	19.7	113	11.3	73	12.1				4	8.9	9.3	237	23.7	152	15.2	104.7	10.47	13.15	1.315	162	16.2	44	4.4	0.05		No	No	0	0	No	Yes	Yes	Yes
60	F	No	30	2.5	4	2277	No	Yes	Yes	No	No	No	51	51	20.9566	191	19.1	93	9.3	65	10.8				3.8	9.2	7.7	28	2.8	343	34.3	70.2	7.02	10.18	1.018	193	19.3	142	14.2	0.14	7	No	No	7500	75	No	No	No	No
65	F	No	247	20.5833	4	2279	No	Yes	No	No	No	Yes	53	45	21.6713	156	15.6	93	9.3	60	12.5				3.8	8.8	6.1	16	1.6	221	22.1	63.7	6.37	11.75	1.175	195	19.5	147	14.7	0.08	3.5	Yes	Yes	1250	12.5	No	Yes	Yes	Yes
77	F	No	85	7.08333	3	2283	No	Yes	Yes	No	No	No	53	46.5	23.6906	188	18.8	70	7	64	9				4.4	8.4	5.9	48	4.8	257	25.7	18.1	1.81	3.17	0.317	179	17.9	59	5.9	0.06	5.5	Yes	No	7500	75	Yes	Yes	No	Yes
46	F	No	105	8.75	3.5	2283	No	No	No	No	No	No	39	47.5	20.9154	135	13.5	82	8.2	57	11.3				3.4	8.4	6.4	479	47.9	229	22.9	68.7	6.87	15.7	1.57	174	17.4	68	6.8	0.49		No	No	2000	20	No	Yes	No	Yes
72	F	No	27	2.25	4	2284	No	No	Yes	No	No	No	54	52.5	19.2837	136	13.6	73	7.3	65	12.6				3.9	8.8	6.7	91	9.1	246	24.6	82.3	8.23	12.4	1.24	151	15.1	154	15.4	0.43	4.4	Yes	Yes	0	0	No	No	No	No
61	F	No	30	2.5	4	2285	No	No	Yes	No	No	No	42	48	19.9534	150	15	68	6.8	45	11.2				4	8.4	4.3	115	11.5	323	32.3	56.8	5.68	10.85	1.085	269	26.9	202	20.2	0.41	5.8	No	No	2000	20	No	No	No	No
61	M	No	209	17.4167	4	2317	No	Yes	No	No	No	No	48	53	19.1182	141	14.1	79	7.9	72	11.2			0.38	3.9	9	4.9	172	17.2	161	16.1	73.3	7.33	13.42	1.342	118	11.8	51	5.1	0.07	5	Yes	No	3000	30	No	Yes	Yes	No
52	F	No	132	11	4	2321	No	No	No	No	No	No	42	64.5	27.5535	111	11.1	83	8.3	69	14.2			0.27	3.7	9.1	6.9	195	19.5	175	17.5	57.7	5.77	12.03	1.203	179	17.9	132	13.2	0.23	4.2	Yes	Yes	0	0	No	Yes	Yes	No
48	M	No	258	21.5	4	2321	No	No	No	No	No	No	45	61.5	21.79	138	13.8	76	7.6	86	11.2			0.19	3.9	9.6	5.6	49	4.9	179	17.9	89.8	8.98	14.92	1.492	138	13.8	179	17.9	0.78		No	No	1250	12.5	No	Yes	Yes	Yes
74	F	Yes	98	8.16667	4	2334	No	No	Yes	No	No	Yes	56	57.7	25.0069	115	11.5	74	7.4	62	10.3			0.17	4.1	9.1	4.4	28	2.8	249	24.9	72.6	7.26	9.58	0.958	222	22.2	155	15.5	0.28	7	Yes	No	0	0	No	Yes	Yes	No
63	F	No	16	1.33333	4	2351	Yes	No	Yes	No	No	No	48	48.5	21.1308	163	16.3	94	9.4	68	11				3.7	8.2	7.8	39	3.9	429	42.9	71.5	7.15	10.06	1.006	164	16.4	228	22.8	0.18	6.5	No	No	4000	40	No	Yes	Yes	No
77	F	No	63	5.25	3	2355	No	Yes	No	No	No	Yes	52	40.1	16.6694	189	18.9	72	7.2	60	11.3				3.6	8.9	5.9	108	10.8	281	28.1	106.4	10.64	10.87	1.087	125	12.5	20	2	0.08	4.3	No	No	7500	75	No	Yes	Yes	No
68	M	No	263	21.9167	4	2360	No	No	No	No	Yes	No	52	50	20.7848	122	12.2	69	6.9	68	12.8				3.4	9.3	5.3	89	8.9	193	19.3	77.6	7.76	12.8	1.28	135	13.5	30	3	0.16	5.2	No	Yes	2000	20	No	Yes	Yes	No
62	F	No	383	31.9167	4	2360	No	Yes	No	No	Yes	No	53	46	18.1498		0	65	6.5	64	12.1				3.7	10.1	5.2	155	15.5		0	100.3	10.03	11.56	1.156	186	18.6	52	5.2	0.08		Yes	No	0	0	No	No	No	No
50	F	No	83	6.91667	4	2363	No	No	Yes	No	No	Yes	51	79.2	29.8092	154	15.4	82	8.2	72	12.1				3.6	9.1	7.7	62	6.2	170	17	70.7	7.07	12.97	1.297	297	29.7	288	28.8	2.89	7.2	No	No	0	0	No	Yes	Yes	Yes
59	F	No	291	24.25	5	2364	No	No	No	No	No	No	46	50	17.1393	155	15.5	80	8	71	12.2				4	9.1	4.9	147	14.7	327	32.7	57.8	5.78	9.36	0.936	192	19.2	141	14.1	0.07	5.1	No	No	2000	20	No	Yes	No	Yes
56	M	No	186	15.5	4.5	2370	No	No	No	No	No	No	44	62	23.4504	192	19.2	82	8.2	68	12.3			0.2	4	9.2	5.2	145	14.5	165	16.5	76.9	7.69	13.55	1.355	130	13	76	7.6	0.33		No	No	4000	40	No	Yes	Yes	No
60	M	No	3	0.25		2390	No	No	Yes	No	No	Yes	44	70.8	25.085	148	14.8	78	7.8	70	12				3.7	8.6	3.7	90	9	252	25.2	65.2	6.52	9.24	0.924	159	15.9	186	18.6	0.08	7.9	Yes	No	0	0	No	No	No	No
57	M	No	24	2	4	2391	No	No	Yes	No	No	No	50	53.5	21.7324	163	16.3	79	7.9	72	10.7			0.14	3.9	8.9	7.3	129	12.9	251	25.1	87.4	8.74	12.05	1.205	210	21	374	37.4	0.19	5.8	No	No	2500	25	No	Yes	Yes	Yes
45	M	No	39	3.25	3	2392	No	No	No	No	No	No	42	62	21.7852	153	15.3	95	9.5	61	13				4.1	8.7	8.4	157	15.7	200	20	78.7	7.87	19.1	1.91	203	20.3	65	6.5	0.16	4.3	Yes	No	0	0	No	Yes	Yes	Yes
63	F	No	27	2.25	5	2395	No	No	No	No	No	No	46	50.7	21.9443	108	10.8	59	5.9	71	10.9			0.28	3.7	9.1	7.6	23	2.3	191	19.1	51.2	5.12	11.15	1.115	162	16.2	67	6.7	0.67		Yes	No	8000	80	Yes	Yes	Yes	No
55	F	No	141	11.75	4	2397	No	No	No	No	No	No	49	51.5	20.017	130	13	78	7.8	73	12.8			0.14	3.5	8.4	5.7	178	17.8	507	50.7	69.7	6.97	13.62	1.362	191	19.1	103	10.3	1.72		No	No	0	0	No	Yes	Yes	Yes
68	M	No	41	3.41667	5	2404	No	No	Yes	Yes	No	No	50	62	23.193	170	17	74	7.4	75	11.3			0.45	4	8.6	5	15	1.5	163	16.3	64.3	6.43	12.36	1.236	121	12.1	30	3	0.19	6.3	Yes	No	3750	37.5	No	Yes	Yes	No
72	F	No	274	22.8333	4	2405	Yes	No	No	No	No	No	58	47	20.0515	150	15	64	6.4	60	12.3			0.2	4.3	8.6	5.9	263	26.3	411	41.1	78.1	7.81	11.05	1.105	224	22.4	87	8.7	0.1		No	No	2000	20	No	Yes	Yes	Yes
40	M	No	48	4	4	2416	No	No	No	No	No	No	45	62	22.231	143	14.3	79	7.9	59	10.3			0.2	4	9.9	6.5	3	0.3	192	19.2	71.1	7.11	13.99	1.399	194	19.4	151	15.1	0.37	4.3	No	No	5000	50	No	Yes	Yes	No
71	M	No	122	10.1667	4	2417	No	No	Yes	No	No	No	47	64	26.2985	124	12.4	76	7.6	77	11.7			0.22	3.7	8.5	7.2	137	13.7	524	52.4	75.5	7.55	13.7	1.37	142	14.2	196	19.6	0.44	9	No	No	0	0	No	Yes	Yes	Yes
51	M	No	74	6.16667	4	2422	No	No	No	No	No	No	53	59	21.257	112	11.2	66	6.6	65	9.2			0.27	4	9	5.7	105	10.5	306	30.6	87	8.7	11.23	1.123	126	12.6	46	4.6	0.28	5.3	Yes	Yes	6666	66.66	Yes	Yes	No	Yes
81	F	No	138	11.5	3	2424	No	No	No	No	Yes	No	55	39	18.2212	192	19.2	80	8	74	11.2			0.21	3.5	9.1	1.7	7	0.7	315	31.5	62.8	6.28	9.09	0.909	120	12	119	11.9	0.07	3.8	No	No	7500	75	No	No	No	No
57	F	No	114	9.5	4	2434	No	No	No	No	No	No	49	47	19.7665	151	15.1	82	8.2	67	10.5			0.3	3.8	9.2	5.5	40	4	374	37.4	54.8	5.48	13.26	1.326	185	18.5	121	12.1	0.05	4.9	No	No	1250	12.5	No	Yes	Yes	No
61	F	No	184	15.3333	4	2436	Yes	Yes	No	No	No	No	51	55	22.952	155	15.5	95	9.5	76	10.6			0.41	3.8	9	6.5	35	3.5	303	30.3	88.6	8.86	10.84	1.084	127	12.7	88	8.8	0.07		No	No	4000	40	No	Yes	Yes	No
72	M	No	53	4.41667	4	2448	No	Yes	Yes	No	No	No	60	52.2	20.9631	186	18.6	109	10.9	61	10.5			0.16	3.6	9.3	13.5	36	3.6	242	24.2	86.4	8.64	11.75	1.175	159	15.9	70	7	0.16	5.6	No	No	9000	90	No	Yes	No	Yes
53	M	No	50	4.16667	3.5	2451	No	Yes	No	No	No	No	51	47.5	17.6176	170	17	101	10.1	75	10.2			0.34	4	8.7	7.6	11	1.1	161	16.1	59.5	5.95	14.73	1.473	158	15.8	202	20.2	0.06	4.7	No	No	3000	30	Yes	Yes	Yes	Yes
59	F	No	13	1.08333	4	2454	Yes	No	No	No	No	No	56	38	16.8889	125	12.5	65	6.5	76	11.1			0.15	3.5	8.8	4.5	156	15.6	247	24.7	66.5	6.65	10.38	1.038	170	17	142	14.2	0.05	4.5	No	No	2000	20	No	No	No	No
55	M	No	7	0.583333	3.5	2457	No	Yes	No	No	No	No	47	86.5	32.9599	154	15.4	103	10.3	68	11.3			0.54	3.7	8.6	5.8	258	25.8	245	24.5	59.2	5.92	10.08	1.008	175	17.5	149	14.9	0.05	5.3	Yes	No	0	0	No	No	No	No
65	F	No	154	12.8333	4	2459	Yes	No	No	No	No	No	56	44	20.5011	171	17.1	91	9.1	76	11.8			0.16	3.3	8.8	5.8	68	6.8	330	33	64.9	6.49	11.24	1.124	208	20.8	74	7.4	0.14		Yes	No	4500	45	Yes	No	No	No
25	M	No	88	7.33333	4	2461	No	No	No	No	No	No	47	54	22.4766	166	16.6	110	11	60	9.7			0.3	4.1	8.2	6.9	177	17.7	213	21.3	84.2	8.42	17.26	1.726	171	17.1	88	8.8	0.07		No	No	12000	120	No	Yes	Yes	Yes
49	F	No	390	32.5	4	2462	No	Yes	No	No	No	No	47	52.8	20.3696	128	12.8	66	6.6	70	10.2			0.25	3.5	9.5	6.6	27	2.7	181	18.1	95.9	9.59	11.58	1.158	143	14.3	72	7.2	0.12		No	No	8000	80	No	Yes	Yes	No
71	M	No	52	4.33333	4	2472	No	No	Yes	No	Yes	No	49	62	21.0306	172	17.2	59	5.9	79	13.4			0.15	4	8.5	4.7	155	15.5	317	31.7	91.1	9.11	14.13	1.413	111	11.1	70	7	0.46	4.8	Yes	No	4000	40	Yes	Yes	Yes	No
78	M	No	0	0	3	2481	No	Yes	No	No	Yes	No	57	43	16.5889	162	16.2	65	6.5	61	9.9				3	8.6	3.3	22	2.2	313	31.3	68.3	6.83	6.9	0.69	181	18.1	73	7.3	12.3	5.3	No	No	8000	80	No	No	No	No
61	M	No	380	31.6667	4.5	2482	No	No	No	No	No	No	48	55	17.3394	153	15.3	80	8	62	11.2			0.24	3.7	9.7	5.1	79	7.9	386	38.6	86.3	8.63	13.11	1.311	137	13.7	78	7.8	0.38	5	Yes	No	8000	80	Yes	Yes	No	Yes
57	M	No	65	5.41667	3.5	2491	No	No	No	No	No	No	42	58	19.537	140	14	85	8.5	63	10.6			0.09	4.3	10.1	4.4	85	8.5	217	21.7	93.1	9.31	16.01	1.601	141	14.1	72	7.2	0.05	4.9	No	No	2000	20	No	Yes	Yes	Yes
63	F	No	117	9.75	3.5	2491	No	Yes	No	No	No	No	52	47.5	17.6606	137	13.7	72	7.2	65	10.2			0.21	3.7	9.2	4.6	343	34.3	309	30.9	67.5	6.75	13.62	1.362	147	14.7	127	12.7	0.1	4.5	No	No	4500	45	Yes	Yes	Yes	No
50	M	No	245	20.4167	4	2491	No	No	No	Yes	No	No	51	69	23.5419	143	14.3	77	7.7	64	10.6			0.32	3.6	9.5	3.2	50	5	199	19.9	70.8	7.08	15.88	1.588	127	12.7	44	4.4	0.23	4.7	No	No	6000	60	No	Yes	Yes	No
40	F	No	31	2.58333	4	2492	No	No	No	Yes	No	No	49	83.8	31.5405	154	15.4	94	9.4	55	11.7			0.39	3.8	9.1	7.6	291	29.1	218	21.8	81.7	8.17	12.8	1.28	188	18.8	136	13.6	0.21	4.7	No	No	2250	22.5	Yes	Yes	Yes	Yes
44	M	No	72	6	4	2492	No	No	Yes	No	No	No	50	95.7	35.3226	166	16.6	81	8.1	60	10.7			0.36	4	8.8	6.1	51	5.1	175	17.5	54	5.4	11.36	1.136	155	15.5	85	8.5	0.13	6.1	Yes	No	4500	45	Yes	Yes	Yes	No
53	M	No	54	4.5	4	2493	No	No	Yes	No	No	No	58	77	26.8327	158	15.8	102	10.2	40	7.1			0.32	3.3	9.8	6.2	91	9.1	201	20.1	95.8	9.58	7.97	0.797	174	17.4	60	6	0.05	6.9	Yes	No	12000	120	No	Yes	Yes	No
56	M	No	25	2.08333	4	2504	No	No	No	Yes	Yes	No	43	72.5	26.9557	147	14.7	94	9.4	64	12.7				3.4	10.5	5.2	331	33.1	342	34.2	41.6	4.16	13.02	1.302	150	15	144	14.4	0.28		Yes	No	0	0	No	Yes	Yes	No
57	F	No	137	11.4167	4	2509	No	Yes	No	No	No	No	43	55	23.2514	128	12.8	78	7.8	69	12.7			0.58	3.6	9.6	4.8	182	18.2	687	68.7	77.5	7.75	11.59	1.159	201	20.1	134	13.4	0.12	4.5	Yes	No	2000	20	No	Yes	No	Yes
55	M	No	124	10.3333	6	2513	Yes	Yes	No	No	Yes	Yes	52	67.5	24.7934	162	16.2	99	9.9	67	11.1			0.36	4	8.9	5.9	268	26.8	179	17.9	55	5.5	14.46	1.446	159	15.9	146	14.6	0.48		Yes	No	4000	40	No	Yes	Yes	No
61	M	No	380	31.6667	4	2517	No	Yes	No	No	No	No	48	69	28.7201	110	11	64	6.4	61	10.2			0.33	3.7	10.5	8.1	83	8.3	139	13.9	72.5	7.25	11.99	1.199	183	18.3	168	16.8	0.21		No	No	0	0	No	Yes	Yes	No
54	M	No	42	3.5	5	2518	No	No	No	Yes	No	No	38.1	67.5	22.2949	139	13.9	90	9	73	11			0.23	4	8.9	5.6	309	30.9	237	23.7	38.7	3.87	11.42	1.142	160	16	117	11.7	0.05	5	No	No	0	0	No	Yes	Yes	No
63	M	No	80	6.66667	4	2523	No	No	No	No	No	No	47	62	20.4078	151	15.1	100	10	50	11.6			0.11	3.6	9.3	6.2	34	3.4	225	22.5	52.3	5.23	17	1.7	176	17.6	96	9.6	0.05		Yes	No	1500	15	No	Yes	Yes	No
55	M	No	84	7	4	2524	Yes	Yes	No	No	No	No	53	61	21.182	159	15.9	92	9.2	78	10.7			0.18	4	9.4	5.3	132	13.2	160	16	81.1	8.11	16.15	1.615	114	11.4	67	6.7	0.2	4.5	Yes	No	9000	90	No	Yes	Yes	Yes
56	F	No	126	10.5	4	2526	No	No	No	No	No	No	55	65.5	32.4836	131	13.1	79	7.9	66	11			0.3	3.6	9.6	7.4	152	15.2	299	29.9	76.8	7.68	9.82	0.982	211	21.1	208	20.8	0.05	4.5	No	No	12000	120	No	Yes	Yes	Yes
49	M	No	186	15.5	5	2526	No	Yes	No	No	No	No	46	57	19.8163	152	15.2	94	9.4	66	13			0.14	3.9	10	4	123	12.3	345	34.5	64.5	6.45	17.02	1.702	159	15.9	120	12	0.36	4.8	Yes	No	0	0	No	Yes	No	Yes
41	M	No	58	4.83333	4	2528	No	No	No	No	No	No	54	60	23.5847	187	18.7	96	9.6	71	12.1			0.46	3.6	9.4	2.3	51	5.1	144	14.4	24.4	2.44	5.9	0.59	165	16.5	134	13.4	0.41	4.6	Yes	No	9000	90	No	Yes	Yes	No
69	F	No	221	18.4167	4	2528	Yes	Yes	No	No	No	No	50	40.5	18.5398	178	17.8	84	8.4	72	13.5			0.3	3.9	8.7	5.3	36	3.6	267	26.7	84.4	8.44	11.53	1.153	166	16.6	124	12.4	0.05	6.2	No	No	2000	20	No	Yes	Yes	No
59	F	No	48	4	4	2533	No	No	No	No	No	No	48	49	21.7198	173	17.3	96	9.6	59	9.2			0.23	3.5	8.9	4.5	202	20.2	303	30.3	58.9	5.89	12.71	1.271	188	18.8	129	12.9	0.05	5.3	No	No	9000	90	No	Yes	Yes	Yes
75	F	No	113	9.41667	4	2547	Yes	Yes	Yes	No	Yes	No	54	48.6	20.3601	163	16.3	88	8.8	68	9.4			0.14	3.7	10.4	6.7	76	7.6	142	14.2	55.9	5.59	10.57	1.057	153	15.3	109	10.9	0.05	4.3	Yes	No	8000	80	No	Yes	Yes	Yes
65	M	No	23	1.91667	4	2549	Yes	Yes	Yes	No	No	No	47	67.6	23.557	133	13.3	77	7.7	65	11			0.27	3.6	11	6.6	1	0.1	94	9.4	68	6.8	12.6	1.26	135	13.5	42	4.2	0.05	5.4	Yes	No	9000	90	Yes	Yes	Yes	Yes
[truncated: 5 more columns]
